# Supplementary material for: Co-inhibition of HDAC and MLL-menin interaction targets MLL-rearranged acute myeloid leukemia cells via disruption of DNA damage checkpoint and DNA repair
Source: Clin Epigenetics. 2019 Oct 7;11:137. doi: 10.1186/s13148-019-0723-0 (PMC6781368; doi:10.1186/s13148-019-0723-0)
Supplement: Supplementary file 2 — Table S1. List of all genes that were differentially expressed in cells exposed to MI-3, chidamide, or both, in which 635 overlapped genes shown in the Venn Diagram (Figure 3C) as well as 59 genes indicated by a square (Figure 3D) are highlighted in pink and yellow, respectively. (XLSX 1820 kb) [file 13148_2019_723_MOESM2_ESM.xlsx]

## Sheet: different genes
Supplemental Table S1：List of all genes that were differentially expressed in cells exposed to MI-3, chidamide, or both, in which 635 overlapped genes shown in the Venn Diagram (Figure 3C) as well as 59 genes indicated by a square (Figure 3D) are highlighted in pink and yellow, respectively.
Gene ID	Other Gene ID	log2(MI3/CON)	Qvalue(CON-vs-MI3)	log2(CS055/CON)	Qvalue(CON-vs-CS055)	log2(COMB/CON)	Qvalue(CON-vs-COMB)		635Gene ID		Other Gene ID
57573	ZNF471	0.480306	0.00105729	0.305098	0.019296	1.11701	3.71209e-17		A1BG		MYL9
8563	THOC5	-0.127687	1.01602e-05	-0.813943	4.28383e-139	-0.805604	4.52957e-134		CD24		ADAMTS5
8434	RECK	0.66597	6.13971e-08	1.09239	4.01592e-22	1.5915	4.97464e-52		C15orf38-AP3S2		CHI3L1
7652	ZNF99	0.27749	0.197528	0.477863	0.0369088	0.437883	0.0411072		KLRC4-KLRK1		TMEM200A
80176	SPSB1	-0.104135	0.346352	1.31366	6.3496e-12	2.1829	6.80163e-39		HSPE1-MOB4		COL1A1
386678	KRTAP10-11	0.618735	0.330281			0.298626	0.231856		AP1M2		PXDNL
1387	CREBBP	0.238814	2.31708e-08	-0.270519	3.11828e-09	0.0460816	0.0919686		NDUFC2-KCTD14		DAB2IP
55854	ZC3H15	-0.408811	3.05673e-62	-0.513916	5.64202e-95	-0.215525	9.7524e-20		PTPRU		C10orf128
150275	CCDC117	-0.53413	2.47986e-27	-0.762019	9.72855e-51	-0.397771	9.91677e-17		ATP9A		DUSP4
79572	ATP13A3	-0.435509	1.36513e-35	-1.21559	1.23478e-205	-0.415576	9.06737e-33		TSPAN1		GPR183
1785	DNM2	0.139452	3.70748e-18	0.0163257	0.119928	-0.200046	5.63045e-32		CDH13		EPAS1
8419	BFSP2			5.03238	2.89651e-09	3.41266	0.00115942		EBI3		ALDH1A3
83548	COG3	-0.343393	4.24886e-10	-0.380562	2.56294e-12	0.30836	1.85156e-10		FARP1		FCER2
9363	RAB33A	0.125106	0.0218709	-0.196059	0.00058714	-0.212064	0.000219191		OLIG2		TTC39A
152926	PPM1K	0.453356	5.62093e-09	0.639801	7.38341e-18	1.19386	4.35476e-68		MSLN		SYNE1
79618	HMBOX1	0.40711	1.72947e-10	-0.452491	4.24547e-10	0.0472267	0.144575		CDKN1C		DOCK9
401409	RAB19								LOC400927-CSNK1E		NCR3
4893	NRAS	-0.285644	1.09921e-14	-0.277742	2.0826e-14	0.222772	2.55312e-11		SPEG		HP
347517	RAB41	0.365351	0.358312	0.617339	0.183327	0.412661	0.19106		CDKN2B		IFIT2
84071	ARMC2	0.21958	0.192777	1.02298	1.07632e-07	1.4533	1.61064e-15		ABCA7		IL1B
6531	SLC6A3					0.0907327	0.260523		SEMA3A		JUP
7022	TFAP2C	0.0434226	0.457873	0.732817	0.0980194	1.94871	8.29059e-05		TUBB4A		LUM
1244	ABCC2	0.504754	0.0199112	0.113677	0.224941	1.8277	6.93035e-24		BTN3A3		C1orf186
1638	DCT	0.0434226	0.459214	1.2023	0.060182	2.94871	1.00707e-06		ATP8A1		MYO1B
25953	PNKD	0.591096	1.92075e-82	0.709126	6.02976e-124	0.559108	1.45692e-72		MYL9		MYBPH
339263	C17orf51	0.235	0.0217413	-0.78354	5.87078e-10	-0.373509	0.000761868		PIAS3		MYO1E
1969	EPHA2	-1.85161	1.76967e-11	-0.645963	0.00167267	-1.00722	1.02265e-05		CLGN		NCF2
112812	FDX1L	-0.211995	0.00294151	0.689125	6.78767e-29	-0.115974	0.0351712		VAT1		PFN2
85290	KRTAP4-3								SEMA6C		TREM1
4358	MPV17	0.219121	4.16086e-08	0.677759	1.43051e-76	0.50215	9.01898e-40		SEMA6B		GDAP1
114836	SLAMF6	0.121516	0.381936	2.42598	1.43512e-19	2.92622	5.59907e-32		SEMA3C		RIN2
101060321	TBC1D3G	1.25711	1.67009e-08	-0.259105	0.137978	1.56319	8.38348e-14		CIB2		TMEM132A
337879	KRTAP8-1			0.0323769	0.323928				P3H3		TMEM45A
91373	UAP1L1	0.572178	7.60726e-16	0.594772	1.45365e-17	0.947526	4.27993e-46		AGR2		CAMK2N1
79805	VASH2	-0.693543	0.275989	1.5178	0.0138337	1.46924	0.0143135		ST6GALNAC2		CARMIL1
84275	SLC25A33	-0.553501	3.91156e-21	-1.24868	8.20804e-81	-0.947896	1.95717e-51		TRIM3		CGN
4836	NMT1	0.0340876	0.0641791	-0.267954	6.98864e-36	-0.318685	2.9136e-48		WRB-SH3BGR		BCL2A1
10233	LRRC23	1.26981	1.00252e-14	0.685726	7.12843e-05	1.11848	1.72241e-11		NCKAP1		RNASE2
23788	MTCH2	-0.450493	2.53902e-87	-0.689663	4.41903e-188	-0.90628	2.35375e-294		NOXA1		CCL2
56971	CEACAM19	1.04342	5.98358e-06	1.56487	5.33188e-14	2.03157	1.46476e-25		GPR75		BMP2
167465	ZNF366	1.33808	0.0125274	2.68388	6.02453e-10	4.03364	9.89668e-31		SDS		SLPI
388667	C1orf137								CHAD		SPARC
100996485	C5orf66	-0.326863	0.00287113	0.223012	0.0120347	0.425945	6.93292e-06		SLC35D2		TLR4
140465	MYL6B	0.250122	8.13841e-11	1.14134	1.57104e-267	0.840494	3.71046e-129		ADAMTS13		SERPING1
374395	TMEM179B	0.128344	0.00383186	0.792464	2.43289e-86	0.139453	0.000857528		ADAMTS5		TUBB2A
84467	FBN3	1.5628	0.000115048	0.212949	0.236293	0.884282	0.0186964		PRSS23		WNT5B
90806	ANGEL2	-0.259235	7.06114e-05	-0.346385	9.2833e-08	0.254069	1.05667e-05		CDC42EP1		GPAT3
282996	RBM20			3.83973	0.0046634	4.09073	0.00177396		CHI3L1		NRP1
57026	PDXP	0.233311	8.54425e-13	-0.438894	1.02943e-33	-0.789159	2.99665e-91		FSTL1		MAP7
57658	CALCOCO1	0.432744	5.03464e-13	1.85185	0	2.0767	0		PRKCDBP		CD5
9968	MED12	0.656478	1.22686e-140	-0.106731	0.000155642	0.214909	1.5614e-14		FAM71E1		CD9
26707	OR2J2								STX1B		ADGRG1
1259	CNGA1	-0.922986	0.0767696	-1.25845	0.0182924	0.751818	0.0297845		MISP3		EPSTI1
8694	DGAT1	0.616628	1.10511e-187	0.623428	1.17116e-193	0.282916	2.25922e-36		AZIN2		SIGLEC6
26002	MOXD1			6.03238	2.19178e-09	6.30019	8.60137e-11		SYNPO		CD36
9961	MVP	0.245413	2.97375e-06	2.13109	0	1.72496	0		KLHDC7B		MAGED1
57379	AICDA	1.27129	0.000549907	1.4259	3.87436e-05	1.61458	1.98907e-06		PIK3IP1		CCL4L2
5464	PPA1	-0.325116	1.27521e-62	-0.171589	6.21191e-20	0.0518293	0.00177396		MAL2		CD59
11280	SCN11A	-0.227261	0.202827	-0.0823838	0.252076	0.261738	0.0773873		LMTK3		MTSS1
9985	REC8	1.04342	1.05147e-05	1.33788	1.41671e-09	2.52772	4.85926e-43		TMEM200A
171392	ZNF675	-0.0356596	0.394837	-0.0255426	0.289188	0.486832	4.71783e-05		RHPN1
3475	IFRD1	-0.490185	6.16135e-29	-1.22566	1.58449e-135	-0.457399	9.13492e-26		OSBPL5
29998	GLTSCR1	0.649308	1.13517e-28	0.900037	3.73544e-59	0.698505	1.73297e-33		OSBPL10
83547	RILP	0.64937	2.13868e-06	0.437472	0.000948438	0.197648	0.0587913		C1QTNF4
55109	AGGF1	-0.361066	1.11648e-11	-0.340379	5.60182e-11	0.016996	0.206815		VASN
143241	DYDC1	-0.22253	0.176655	0.1779	0.139745	0.804245	3.80501e-06		EVI5L
6327	SCN2B	0.166185	0.3646	0.710738	0.0376672	1.502	2.15014e-05		RASGRP4
55814	BDP1	-0.0527163	0.207091	-1.42255	6.89864e-85	-0.173409	0.00132917		CCDC151
65059	RAPH1	0.128199	0.299496	0.477295	0.00921894	1.01465	4.42732e-08		TMEM45B
117854	TRIM6	-0.363342	0.287434	-0.00494063	0.325481	0.323754	0.155428		SLAIN1
728689	EIF3CL	-8.49837	9.04797e-38	-1.05837	2.98024e-09	-8.45106	6.69432e-38		ADSSL1
1203	CLN5	-0.723268	3.75879e-30	0.0376211	0.180654	0.240317	3.4848e-06		SLC25A29
91664	ZNF845	0.143279	0.151569	-0.460252	0.00041642	0.393267	0.000421359		DEGS2
343637	RSPO4					3.89809	0.00338657		NRN1L
51109	RDH11	-0.0548875	0.117779	0.222786	1.12684e-08	0.377546	2.14976e-22		NOXO1
442868	BPY2C								PCP2
55720	TSR1	-0.743138	1.99114e-154	-0.866755	2.83807e-202	-0.655402	8.6521e-123		CNN3
10919	EHMT2	0.316459	3.49868e-67	0.0568487	0.00133156	0.153606	2.39189e-16		COL1A1
646754	TRIM64C								COL1A2
10390	CEPT1	-0.594604	1.20615e-53	-0.939632	4.35618e-118	-0.340674	2.26754e-20		COL4A2
200403	VWA3B	0.0434226	0.459214	2.2023	0.0116372	2.26066	0.00814125		COL5A1
84649	DGAT2	-0.144057	9.61049e-05	0.0328185	0.135061	-0.233295	3.59525e-10		COL6A2
283297	OR10A4								COL6A3
2359	FPR3			4.3543	0.000708781	4.99762	2.2471e-05		COL12A1
646960	PRSS56	1.04342	0.29266			0.0907327	0.260523		M1AP
29842	TFCP2L1	-1.49611	0.00218267	1.10189	0.000236486	1.45809	5.05721e-07		NUDT16
100141515	C17orf99								IL17RE
81309	OR4C15								MTPN
9683	N4BP1	0.0855686	0.113364	0.41023	6.02663e-12	0.747984	4.9733e-39		CLDN4
139135	PASD1			0.0323769	0.323928	0.0907327	0.260523		CLDN3
390877	LOC390877								CLDN7
153527	ZMAT2	-0.249174	3.75387e-15	-0.0452999	0.0546769	-0.0993572	0.000517167		PXDNL
266629	SEC14L3	-0.772391	0.215681	-0.396619	0.221368	0.798025	0.0736992		CRAT
6631	SNRPC	-0.315564	7.67439e-50	-0.24096	5.54894e-31	-0.594565	1.63946e-155		S100A16
51322	WAC	-0.336614	4.27062e-34	-0.499256	4.77398e-70	0.296898	4.27468e-33		SESN3
79154	DHRS11	0.581843	4.26972e-13	-0.398602	1.26795e-05	-0.43597	2.42887e-06		GCOM1
286499	FAM133A								PIK3R6
4094	MAF								C17orf50
23171	GPD1L	-0.0715782	0.0684861	-1.27438	4.4233e-124	-0.570539	1.31724e-32		CCDC155
5970	RELA	0.222005	3.36399e-14	0.272908	1.66077e-21	0.018885	0.156201		DACT3
4704	NDUFA9	-0.0124419	0.324953	-0.672833	2.03906e-126	-0.821653	7.95036e-175		CAPN12
6578	SLCO2A1	0.0434226	0.459214	1.03238	0.197008	0.0907327	0.260523		CDC42EP5
221491	C6orf1	0.715822	6.00962e-38	1.16527	2.27768e-115	1.03851	1.67804e-86		CTGF
79924	ADM2	-0.0949833	0.0175172	-3.21526	0	-2.5132	0		RIMBP3C
3419	IDH3A	-0.824395	1.7093e-85	-0.948869	4.43827e-109	-0.670404	1.00003e-59		NFAM1
80032	ZNF556	0.314895	0.0117589	0.0624636	0.226153	0.198681	0.0441272		GPAT2
245936	DEFB123								43718
79982	DNAJB14	0.112147	0.0523686	-0.892934	9.06828e-33	0.332082	2.88333e-08		DAB2IP
10430	TMEM147	0.120576	1.24866e-05	0.164497	9.86502e-10	-0.145156	2.747e-07		RNF217
260425	MAGI3	1.01171	0.00418552	1.61734	3.39417e-07	2.29509	1.75355e-15		CYP1A1
10052	GJC1	0.202292	0.0884512	0.336132	0.00498085	0.699136	1.17204e-08		WBSCR27
7514	XPO1	-0.336008	1.52199e-54	-0.856732	1.92274e-291	-0.276145	4.98575e-38		ANKFN1
39	ACAT2	0.447742	5.50603e-36	-0.00192539	0.321315	0.252433	5.33595e-12		ACE
51751	HIGD1B	-0.956577	0.241952	-0.974819	0.156337	-1.90211	0.0594881		AKR1C2
51025	PAM16	-0.222741	9.95654e-07	-1.13249	1.58935e-101	-1.16085	1.49279e-103		AEBP1
10300	KATNB1	0.0939379	0.00455687	-0.392872	7.99845e-27	-0.904456	2.03369e-110		SGMS2
79823	CAMKMT	-0.00991783	0.441776	-0.0735316	0.151324	0.279445	0.000367005		ZNF467
25854	FAM149A	-2.27851	0.0645224	-3.28955	0.0184596	-1.2312	0.0879059		C10orf128
348980	HCN1	0.0972726	0.412914	-0.10553	0.283013	0.482589	0.0882513		ANKRD24
8091	HMGA2	-0.223983	0.263543	-0.0268026	0.312703	1.38611	3.86758e-09		DHFR
60436	TGIF2	0.0586109	0.0887281	-0.0695125	0.0345088	0.00849702	0.23215		43709
2350	FOLR2	0.387155	0.213591	0.980181	0.00552203	-0.0386648	0.257252		SARDH
1	A1BG	1.42313	6.54325e-49	1.76934	5.35893e-85	1.49799	4.16465e-55		DOCK1
506	ATP5B	-0.0878892	2.3736e-31	-0.40737	0	-0.472356	0		DSG2
51058	ZNF691	0.019688	0.414154	0.281896	0.00136724	-0.0918587	0.111678		DSP
4184	SMCP								DUSP4
23318	ZCCHC11	0.205951	0.00121574	0.186793	0.00175759	1.12577	2.40519e-92		GPR183
729747	ZNF878	0.675615	0.047065	-0.0954979	0.279851	1.15626	0.000295493		ABCA1
8100	IFT88	-0.156162	0.0949119	-0.340052	0.00104229	0.574161	9.51821e-10		SCAMP5
8600	TNFSF11			0.0763202	0.320889	-0.865324	0.177437		EFNB2
64777	RMND5B	0.463449	6.95738e-16	-0.0910565	0.058775	-0.192417	0.00108829		CELSR2
8537	BCAS1	1.3903	0.00271066	2.7669	5.32821e-14	3.35953	1.60881e-23		EGFR
147700	KLC3	0.172776	0.175656	0.241485	0.0563123	-0.315193	0.027708		EGR1
122258	SPACA7								ADCY4
23379	ICE1	-0.564295	1.15754e-27	-0.815324	3.12675e-52	-0.222156	2.47515e-06		LDHD
8941	CDK5R2					3.89809	0.00338657		CADM4
57062	DDX24	-0.05382	0.0159072	-0.199553	3.59249e-17	-0.194309	3.51117e-16		ELF3
255758	TCTEX1D2	0.739416	0.00331509	0.365801	0.0713323	1.21506	1.54508e-07		RNF215
113802	HENMT1	-0.858589	1.09009e-95	-0.542098	4.8444e-44	-0.4733	3.23813e-34		KLHDC8B
57380	MRS2	-0.663083	1.25126e-58	-0.122854	0.000470795	0.27079	6.61786e-15		LYRM9
51667	NUB1	0.0384903	0.181707	-0.106013	0.00286346	0.361542	7.03202e-24		EPAS1
1973	EIF4A1	-0.318748	0	-0.580759	0	-0.578136	0		EPHX1
65122	PRAMEF2			-0.967623	0.204098				EZH2
8214	DGCR6	1.10668	1.22027e-18	0.474733	0.000314768	0.519609	7.87067e-05		F2RL1
284992	CCDC150	-0.729612	0.000273996	-2.00004	9.04708e-16	-1.43149	2.12596e-10		SAMD9L
57474	ZNF490	0.0943757	0.126352	0.676671	3.63324e-24	0.783836	2.22381e-32		FAT1
79611	ACSS3	-1.47046	0.0664076	-0.523731	0.17812	-0.766034	0.102689		YPEL4
152404	IGSF11	0.70988	0.195342	0.448007	0.201275	1.78898	0.00145237		UNC5B
160728	SLC5A8								ALDH1A3
23659	PLA2G15	0.693689	2.46306e-33	1.57552	5.18457e-226	1.12861	1.66596e-98		FBP1
414899	BLID								FCER2
64782	AEN	-0.258033	1.43126e-13	-0.245813	6.82489e-13	-0.461211	2.26789e-37		C6orf223
3849	KRT2								PXDC1
9842	PLEKHM1	0.337522	2.71209e-10	0.476458	2.29018e-20	0.463435	5.22086e-19		GPC2
8776	MTMR1	-0.0760845	0.128905	-0.0305467	0.215597	0.436844	2.51008e-15		SLC29A4
116154	PHACTR3	-0.595863	3.77057e-41	-1.31893	6.48526e-154	-1.183	1.29682e-127		FGF2
8711	TNK1	-0.149222	0.413897	0.0323769	0.322469	0.260658	0.201043		MAPK15
81559	TRIM11	0.374629	1.60466e-18	0.112754	0.00493203	-0.0895617	0.0181706		FGFR3
2029	ENSA	-0.219454	1.14028e-26	-0.3356	9.86428e-59	-0.527671	8.9749e-131		FGFR4
5671	PSG3								ATF5
23584	VSIG2	-0.734185	0.166146	0.970976	0.0224305	0.753698	0.049121		FKBP1B
201292	TRIM65	0.274832	4.47635e-24	-0.689159	4.8339e-104	-0.518005	5.46618e-62		COBLL1
83443	SF3B5	-0.136002	2.43544e-12	0.153586	3.17111e-17	-0.347777	7.64964e-67		HABP4
4218	RAB8A	-0.253364	1.41294e-29	-0.3018	2.77462e-41	-0.25442	7.52424e-30		MAST1
23225	NUP210	0.310513	1.10572e-108	0.373145	5.8555e-161	0.308037	7.7896e-106		TTC39A
51138	COPS4	-0.326602	1.76813e-17	-0.734034	2.5293e-72	-0.414858	1.38657e-26		ALDOC
221294	NT5DC1	-0.265188	1.26798e-05	-0.475542	2.2806e-14	0.389011	5.40672e-13		UNC13A
727800	RNF208	1.01918	1.3574e-10	1.15339	4.09708e-14	0.932035	3.76231e-09		MAST3
20	ABCA2	0.850919	2.199e-219	0.09028	0.0015178	0.167536	1.94826e-08		FOXO1
80760	ITIH5	-0.0639975	0.360879	0.415974	0.00405377	0.57792	8.79226e-05		IQSEC2
23295	MGRN1	0.500331	3.35482e-81	0.416607	6.85645e-56	0.200035	3.12988e-13		PHLDB1
349075	ZNF713	0.0745061	0.305085	0.0803919	0.195347	0.576315	9.84158e-07		COBL
283446	MYO1H	2.36535	0.0572751	1.03238	0.197008	1.6757	0.0869459		KIAA1107
255349	TMEM211								TRIM2
1983	EIF5	-0.904064	2.19218e-206	0.0435473	0.0337238	0.546749	4.90581e-124		SYNE1
124842	TMEM132E								DOCK9
79085	SLC25A23	0.662371	2.09872e-294	1.40364	0	1.31835	0		SIRT4
64786	TBC1D15	-0.268457	1.786e-09	-0.148511	0.00030432	0.282012	2.06544e-12		FNTB
11152	WDR45	0.421705	3.29016e-16	0.26832	1.91286e-07	0.223508	1.28906e-05		SLC7A8
468	ATF4	-0.678616	0	-1.80469	0	-1.33326	0		CBX7
84618	NT5C1A					3.41266	0.0125379		RASD2
7247	TSN	-0.69914	2.47278e-103	-0.734493	1.53494e-113	-0.486196	3.14923e-54		DDAH1
10327	AKR1A1	0.374505	4.62933e-58	0.245976	2.337e-25	-0.157599	4.23141e-10		PDSS1
9697	TRAM2	-0.0692683	0.101347	0.0634909	0.0730883	0.446903	3.41692e-23		PLD3
7634	ZNF80	-0.39777	0.0253807	0.0528204	0.26159	0.364198	0.0100136		SH3BP4
90313	TP53I13	0.473963	1.32473e-21	-0.0293202	0.207832	-0.0698466	0.0638474		GABARAPL1
729428	GAGE12B	-0.556039	0.399268						FLRT2
554235	ASPDH	0.365351	0.358312	0.839732	0.129936	1.09073	0.0649019		TMEM9
163175	LGI4	-0.54154	0.347315	0.769342	0.168612	2.20621	0.00263093		SNX32
8754	ADAM9	-0.320964	8.18295e-21	-0.864091	2.06726e-118	-0.313284	4.08474e-20		GAA
126003	TRAPPC5	0.146933	1.76613e-12	0.197531	3.55819e-22	-0.22398	4.73821e-24		GABBR1
84816	RTN4IP1	-0.131354	0.0333847	-0.0507449	0.160037	-0.135604	0.01433		COL24A1
143384	CACUL1	0.0397429	0.237085	0.0734348	0.0539762	0.56504	9.0099e-36		C19orf38
128372	OR6N1								GABRP
84240	ZCCHC9	-0.246533	0.0001692	-0.430595	1.24903e-10	0.0771989	0.0688274		PRPF40B
10083	USH1C								DNAJB5
84287	ZDHHC16	-0.252709	2.68311e-07	0.589811	1.45351e-44	-0.119441	0.00480179		RAB26
5922	RASA2	0.0605214	0.247071	-0.70674	2.25912e-15	0.328098	6.53208e-06		PARM1
285525	YIPF7								WHRN
2583	B4GALNT1	1.04112	0.0239998	2.24021	7.86566e-09	2.17249	3.33762e-08		PAMR1
57332	CBX8	-0.0482278	0.239049	-0.434678	9.25476e-12	-0.277235	5.2186e-06		NCR3
9401	RECQL4	0.263088	3.90566e-34	-1.20887	0	-1.64858	0		GALT
23277	CLUH	0.199766	6.42194e-32	0.229927	7.67985e-43	-0.176509	1.72102e-22		SETBP1
7087	ICAM5	1.18559	2.85998e-50	1.34334	2.0711e-68	1.70012	4.28337e-120		SLITRK5
5105	PCK1	2.05062	0.100137			2.60169	0.0169428		GPSM1
154467	CCDC167	0.471736	7.52529e-10	0.736025	2.70159e-24	0.327631	1.35828e-05		EHF
112	ADCY6	-1.25614	0.00460069	1.7603	3.16151e-11	2.34812	4.66705e-22		GBP2
442444	FAM47C								GBP3
338398	TAS2R60	-2.27851	0.0645224	-2.28955	0.0387622	-3.2312	0.0161557		HSPB8
9423	NTN1	-0.54154	0.119001	0.517804	0.0532548	0.57616	0.0310252		SEZ6L2
92017	SNX29	0.358345	9.11391e-06	0.059575	0.176267	0.369078	2.35729e-06		NUPR1
26289	AK5	-0.884428	0.00103067	0.4194	0.0223527	1.12726	2.80553e-09		HEYL
50814	NSDHL	-0.0903759	0.0344428	0.0710137	0.0446729	-0.248473	7.18105e-08		GREM1
9935	MAFB	-1.95658	0.0395174	-0.645695	0.157684	2.33866	8.16593e-07		GGT5
492307	C8orf22								GIPR
24139	EML2	0.92376	6.32339e-187	-0.130185	0.000297314	0.451687	4.59738e-39		LAT
157567	ANKRD46	-0.228568	0.000114801	0.0564954	0.12027	0.559329	5.43507e-27		GJB3
6257	RXRB	0.236409	1.39083e-19	0.198187	1.88538e-14	0.238062	5.13554e-20		FAM155B
2590	GALNT2	0.438543	3.53178e-21	1.14409	9.64104e-174	0.934421	1.93416e-106		DKKL1
3750	KCND1	1.57948	0.00127959	2.068	2.93856e-06	2.74608	9.08854e-12		DKK3
79989	TTC26	-0.493268	7.03259e-05	-0.215628	0.0284865	0.227289	0.0137782		TJP3
150590	C2orf15	0.0440449	0.420305	0.99369	9.47695e-07	1.27127	1.03421e-10		C5AR2
10161	LPAR6	0.584604	0.000101314	0.584403	5.21382e-05	1.46638	1.38897e-29		GPR162
159989	DEUP1								AMY1B
5337	PLD1	0.631983	4.07375e-15	1.00373	3.71646e-41	1.58367	4.76893e-119		GNG7
9255	AIMP1	-0.20274	1.75184e-08	-1.04949	2.06411e-142	-0.395663	1.62557e-26		SFN
9133	CCNB2	0.0786237	0.00769389	-2.22336	0	-1.91248	0		CCR10
286133	SCARA5	-0.78706	5.34969e-11	0.371093	7.02274e-05	0.54381	5.78987e-09		ANG
146059	CDAN1	0.562686	4.45477e-26	-1.12484	6.5713e-57	-0.797785	2.41894e-32		CRACR2B
168537	GIMAP7								RCOR2
55830	GLT8D1	-0.203318	0.00011073	0.0452821	0.138374	0.218778	4.1e-06		CDRT4
5745	PTH1R	-0.956577	0.305743	2.03238	0.019966	0.675695	0.174088		FAM171A2
6513	SLC2A1	0.09781	0.010203	0.229159	1.39493e-09	0.226012	2.74451e-09		LAMA1
2116	ETV2	0.605302	0.0255321	0.225022	0.169236	0.221977	0.14038		GPR20
23247	KIAA0556	0.374184	1.33452e-07	0.43484	2.6885e-10	0.569817	6.73336e-17		SMIM24
23632	CA14	1.04342	0.174461	0.0323769	0.323928	1.50577	0.034066		SLC25A42
55698	RADIL	1.67527	4.91474e-30	-0.458258	0.0131421	0.318685	0.0292289		SIRPB2
9117	SEC22C	0.133504	0.0216328	-0.00761287	0.304743	0.597839	4.31484e-26		DLL1
245806	VGLL2								RUFY4
6218	RPS17	-0.167149	2.78942e-134	-0.314499	0	-0.285001	0		ZNF775
25888	ZNF473	-0.577121	4.79089e-31	-0.789381	1.54744e-53	-0.268526	6.85492e-09		TMEM176B
254887	ZDHHC23	0.246956	0.132041	1.00293	4.63045e-09	1.875	1.22928e-35		HIPK2
80820	EEPD1	0.472266	2.26674e-06	1.36063	1.50028e-57	1.32272	7.73773e-53		GRIK5
55973	BCAP29	-0.529673	2.39939e-20	-0.993518	1.21485e-58	-0.493314	3.03459e-18		GRIN2D
389692	MAFA	2.13089	0.00238638	3.3543	3.24486e-09	5.24048	4.40611e-36		CYP2S1
114902	C1QTNF5	0.0434226	0.459214	2.2023	0.0476158	1.88982	0.0655827		ZDHHC1
389320	TEX43								EFEMP2
148534	TMEM56	0.956984	2.3771e-07	0.771174	2.58251e-05	2.02992	1.01487e-39		ANXA3
55959	SULF2	-1.19759	0.0125279	1.30922	2.4535e-05	1.14518	0.000245428		HK3
6997	TDGF1	-0.134488	0.356609	-0.688586	0.030479	0.077216	0.22913		HLA-A
80199	FUZ	0.846587	0.114298	1.96779	8.14718e-05	1.835	0.000263651		HLA-DMA
6744	SSFA2	-0.258177	5.63744e-09	-0.730511	4.6976e-53	0.149723	0.000120864		HLA-DQB1
207	AKT1	0.393909	5.28863e-82	-0.614831	6.21917e-141	-0.691817	5.81622e-170		APBB1
81550	TDRD3	-0.260453	0.000184009	-1.12925	3.06608e-44	-0.0845005	0.0682808		HP
54708	2019-03-05	-0.253408	1.54933e-07	-0.846833	2.99504e-57	-0.281657	3.53461e-09		HRC
48	ACO1	0.461217	3.1384e-18	0.245436	3.67946e-06	0.667948	4.29099e-39		HSPA6
285848	PNPLA1	0.504234	0.000185781	0.893243	9.42147e-13	0.924557	1.67542e-13		APLP1
220047	CCDC83	1.80471	0.141723	1.60769	0.115046	1.70897	0.0838771		HSPG2
56099	PCDHGB7	1.03966	0.228273						PPM1J
51031	GLOD4	-0.572558	2.64524e-53	-0.789919	7.26908e-94	-0.736319	9.515e-82		TNC
728229	TMEM191B	1.30585	1.26788e-08	1.61595	4.44349e-14	1.41416	1.86907e-10		TMEM119
89887	ZNF628	0.574234	1.20546e-24	0.140118	0.00862669	-0.143279	0.0086409		TSPAN33
79192	IRX1								IFIT2
8607	RUVBL1	-0.327915	3.21506e-42	-0.396088	3.00218e-60	-0.763487	5.00134e-189		SERINC2
494513	DFNB59	-0.657017	0.179823	1.08682	0.00949545	0.560218	0.0878531		APOE
286207	CFAP157	0.0361697	0.444913	-0.210877	0.202288	-0.496786	0.0639339		TMEM255B
23385	NCSTN	-0.0769419	0.00290648	0.191852	1.20594e-14	-0.067097	0.00412493		CYR61
9955	HS3ST3A1	-0.869501	0.202756	-3.6879	0.00679166	-2.42791	0.0167882		RTN4RL2
84460	ZMAT1	0.16047	0.154841	0.0830473	0.200902	1.17325	4.87332e-23		TBC1D26
386653	IL31								IGSF1
57497	LRFN2								IL1B
9904	RBM19	-0.399664	3.45868e-24	-0.148307	3.84538e-05	-0.0703618	0.0201241		IL11RA
1155	TBCB	-0.0600999	0.019958	-0.338631	5.6977e-33	-0.515125	2.92666e-68		ITGAM
79447	PAGR1	-0.0738997	0.0274504	-0.0916318	0.00452177	-0.149593	1.58326e-05		ITGAX
10844	TUBGCP2	-0.0743091	0.00250613	-0.222855	2.00957e-18	-0.3127	6.22324e-33		ITGB8
788	SLC25A20	0.175968	0.0310757	0.802707	3.95729e-25	0.795772	2.74745e-24		JUP
93986	FOXP2	-0.197585	0.161262	0.1929	0.0956439	1.16448	1.35516e-16		AREG
144402	CPNE8	-0.301807	6.38611e-05	-0.286502	7.09305e-05	0.551274	2.661e-17		HSD11B1L
25833	POU2F3	-1.69111	0.0174773	-0.0907817	0.295241	-0.192288	0.208465		PNPLA7
1617	DAZ1								SLC27A1
490	ATP2B1	-0.72549	2.39033e-20	0.22462	0.000331771	0.622236	9.71553e-24		KLHL30
8634	RTCA	-0.225384	1.44896e-09	-0.847376	2.32597e-94	-0.221651	1.38231e-09		KCNK1
1843	DUSP1	-0.746445	8.23558e-08	-1.05571	2.8492e-13	-1.14344	1.12943e-14		TRIM74
56342	PPAN	-0.237155	8.50485e-17	-0.0651364	0.00781472	-0.32276	4.73597e-29		KCNQ1
441490	FTH1P18	1.91789	0.018668	2.03238	0.00670867	2.41266	0.000875404		KIF3C
55197	RPRD1A	-0.276608	4.50232e-17	-0.996311	4.59068e-160	-0.206796	1.12428e-10		KLK1
84315	MON1A	0.169605	0.00201904	0.396808	7.29754e-14	-0.00992092	0.240202		KRT6A
51574	LARP7	-0.267023	1.44155e-10	-0.574751	7.26839e-40	-0.26105	1.88626e-10		KRT7
56916	SMARCAD1	-0.689254	2.80851e-42	-1.00403	6.4061e-80	-0.357466	4.79268e-14		C12orf75
56140	PCDHA8								KRT19
6502	SKP2	0.102872	0.0247314	-0.609613	4.44417e-29	-0.169624	0.000359426		SMIM1
1294	COL7A1	-1.00633	3.86077e-10	0.0685971	0.213883	0.54794	3.70305e-06		NOTCH2NL
119692	OR51S1								LRRC75B
474343	SPIN2B	-0.559331	0.000109272	-0.66221	3.66731e-06	-0.433929	0.000924849		CDHR4
7111	TMOD1	-0.927276	7.19224e-06	-0.544658	0.00218401	-0.0604223	0.207381		ANXA2R
782	CACNB1	0.95091	7.08257e-12	1.25605	4.14424e-22	1.31056	5.98911e-24		LAD1
83541	FAM110A	0.777315	1.45795e-54	0.703317	1.75026e-44	0.598171	4.4602e-31		MAP3K15
26045	LRRTM2	-0.963773	0.240677	-1.97482	0.0682634	0.0835372	0.257292		RND3
6510	SLC1A5	0.072995	6.88398e-14	-1.53506	0	-1.70403	0		LAMB2
781	CACNA2D1	0.306457	0.3668	0.295411	0.253995	1.6757	0.00578129		LAMC2
131450	CD200R1								ELFN1
10713	USP39	-0.016733	0.285264	-0.267309	1.12307e-22	-0.190723	1.45616e-12		LCAT
11272	PRR4	0.225626	0.232765	-0.53878	0.0353725	-0.36178	0.0748044		LCN2
65065	NBEAL1	0.320263	0.144228	-0.208631	0.175883	1.15848	4.07381e-07		TEX19
9867	PJA2	-0.140235	3.12142e-06	-0.554477	9.24359e-67	0.226623	7.53126e-16		SH2D5
112770	GLMP	0.249551	1.16131e-06	1.29847	4.91691e-205	0.541606	1.29454e-28		CFAP99
56924	PAK6	-0.282403	0.327479	-0.0798174	0.299707	0.968406	0.0138537		IFITM10
203286	ANKS6	0.114917	0.036241	0.52442	5.92034e-22	0.55471	3.37618e-24		LUM
8801	SUCLG2	-0.051686	0.0597065	-0.787339	1.31952e-116	-0.220684	1.1644e-12		TACSTD2
1146	CHRNG	-0.17897	0.406332	0.684454	0.121752	0.605306	0.118506		TM4SF1
89	ACTN3	0.721495	0.214792	1.16988	0.0485574	1.46924	0.0143135		EPCAM
4342	MOS					0.0907327	0.260523		MAP1B
10229	COQ7	-0.386101	9.67879e-06	-1.24509	3.90594e-35	-0.688472	5.35277e-14		MAPT
10026	PIGK	-0.17841	0.000465411	-0.611689	1.05245e-28	-0.0391537	0.131162		MDK
63971	KIF13A	-1.1801	0.00123042	0.925769	0.000148458	1.45838	2.97678e-10		MET
8661	EIF3A	-0.413289	6.9236e-172	-0.663148	0	-0.123832	1.32344e-18		MFGE8
3960	LGALS4	1.04342	0.110797	0.295411	0.253995	0.93873	0.0737143		MELTF
55287	TMEM40	0.0356537	0.459214	-0.124628	0.290699	0.834501	0.0505252		MME
146909	KIF18B	0.320607	3.46589e-09	-1.48472	1.23078e-90	-1.2016	8.37382e-65		MMP1
10550	ARL6IP5	0.166621	2.99349e-08	0.748486	8.86857e-170	0.808993	2.76489e-198		MMP3
7174	TPP2	-0.516376	4.93601e-81	-0.940932	3.98604e-231	-0.414222	3.10577e-54		MMP10
1675	CFD	0.790631	0	1.90292	0	1.6018	0		MPP2
649	BMP1	0.340779	1.04395e-20	0.497016	3.05938e-45	0.312837	1.0008e-17		MPZ
1318	SLC31A2	-0.189516	0.0545265	0.667155	4.41754e-13	0.727898	2.53244e-15		C1orf186
3903	LAIR1	-0.281518	9.42694e-72	0.190711	4.28108e-40	-0.243099	2.65397e-54		MYO1B
64393	ZMAT3	0.504664	5.9408e-18	0.861673	1.92076e-56	1.54835	6.20657e-221		MST1
64216	TFB2M	-0.83067	3.10597e-69	-0.502914	7.2427e-30	-0.457711	5.02957e-25		MUC4
645104	CLRN2								MYBPH
79078	C1orf50	0.293919	0.00140307	-0.0514269	0.213141	-0.11923	0.0743612		MYO1E
402778	IFITM10	2.0207	3.13102e-08	2.00966	1.80413e-08	2.8322	3.06523e-19		MYO5B
147920	IGFL2			3.3543	0.00167229	0.0907327	0.260523		NCF2
125476	INO80C	-0.43319	1.00502e-13	-1.05547	1.11979e-60	-0.78231	9.24374e-37		NGF
3738	KCNA3	0.802415	0.0713574	0.501862	0.127268	0.975255	0.0155398		NPAS2
23432	GPR161	0.112501	0.336647	0.19476	0.157415	0.843467	5.5895e-05		NPR1
343990	KIAA1211L			3.3543	0.0168622	3.41266	0.0125379		NRCAM
66008	TRAK2	-0.368123	2.2828e-07	0.0824346	0.0813122	0.470511	1.34846e-14		NT5E
2673	GFPT1	-0.0697447	0.120121	-0.721549	1.06798e-33	-0.0314839	0.162406		ATP2B2
55213	RCBTB1	-0.174533	0.00555254	-0.391027	2.82016e-09	0.518969	1.22721e-19		DDR2
181	AGRP	0.236068	0.338391	1.17922	0.00390497	0.0907327	0.241255		OPRL1
127391	TMCO2								SLC22A18
412	STS	-0.815715	0.00208575	0.474895	0.011746	0.477756	0.00971239		G0S2
6239	RREB1	0.112853	3.4056e-05	0.531967	1.22035e-98	0.947333	0		SERPINE1
9293	GPR52								PAWR
29763	PACSIN3	0.969422	6.44332e-40	0.928768	7.46272e-37	0.830732	1.85173e-28		PCDH1
29066	ZC3H7A	-0.108279	0.0135795	0.0152953	0.252831	0.540499	9.10644e-40		ZBTB7B
56160	NSMCE3	-0.175041	0.00644482	-0.441709	8.82842e-11	-0.114864	0.0269873		CRYL1
58497	PRUNE1	0.0990303	0.0843418	0.213037	0.000411242	0.452971	1.21963e-13		MLXIPL
2893	GRIA4	1.64288	0.0887281	-0.953124	0.206254	1.10883	0.110343		ANGPTL4
130271	PLEKHH2	0.817015	0.0022424	1.45031	1.35769e-09	3.05057	8.68292e-61		CERCAM
399693	CCDC187			2.61734	0.00216784	2.99762	0.000243038		C3orf18
2886	GRB7	-1.26401	0.0799791	0.631839	0.108191	0.870767	0.0409412		EGFL7
2543	GAGE1			4.23871	0.00114329				MYO15A
51626	DYNC2LI1	0.0466756	0.328103	0.291063	0.000840024	1.06278	1.69754e-38		HSD17B14
5224	PGAM2	-0.0834895	0.355255	1.30801	4.96778e-15	1.74005	1.62895e-28		PCOLCE
5650	KLK7	-0.129196	0.373214	-0.218495	0.207099	-0.154788	0.198092		ZNF219
84696	ABHD1	1.70942	1.00419e-05	2.60984	1.63478e-15	2.06904	7.50958e-09		43526
55706	NDC1	-0.567981	5.0809e-71	-1.28281	2.74972e-280	-0.96352	6.67068e-174		CDK18
4287	ATXN3	0.103533	0.0595386	-0.0641652	0.115364	0.779239	8.19019e-47		PDE4B
83941	TM2D1	0.00895041	0.440687	-0.697925	4.78079e-16	-0.0131031	0.24072		AMOTL2
29984	RHOD	-2.37161	1.45343e-07	0.676233	0.00475141	0.571859	0.0123554		LSR
164684	WBP2NL					-1.49423	0.102798		TMEM8B
5362	PLXNA2	-0.512086	0.170573	1.94406	3.07631e-10	2.07032	1.09016e-11		ATP8A2
10885	WDR3	-0.745188	8.71411e-110	-0.30419	5.00467e-23	-0.140713	1.56679e-06		PFKFB4
80336	PABPC1L	-0.124034	0.263408	-0.0178963	0.30872	0.343852	0.0118787		PFN2
51293	CD320	-0.0474492	0.0392468	0.520928	6.89049e-120	-0.178953	1.28313e-12		SERPINE2
7957	EPM2A	0.0389492	0.369499	-0.194489	0.0411754	0.362673	0.000333894		SERPINB10
29114	TAGLN3					-0.909267	0.1725		PLCD1
282991	BLOC1S2	-0.298289	1.32791e-09	0.420629	1.10698e-22	0.699654	4.28486e-64		PLD2
80224	NUBPL	-0.0473063	0.309002	-0.429504	1.87738e-06	0.282699	0.000248608		SERPINF2
2936	GSR	0.0338822	0.12667	-0.316454	3.46172e-29	-0.216076	7.74526e-15		PLS3
9110	MTMR4	0.285083	9.77059e-08	-0.138609	0.00684646	0.5063	6.17121e-23		PLTP
8364	HIST1H4C	-0.722112	0.0205249	-1.31812	0.000137218	-0.774338	0.00718377		S1PR5
1289	COL5A1	-1.65172	7.72439e-07	-1.1971	4.98322e-05	-1.7488	1.37908e-07		PRRX1
117156	SCGB3A2								ATP7B
841	CASP8	-0.0376086	0.282357	0.390165	2.93855e-13	0.794772	2.14002e-55		TREM1
55507	GPRC5D								POLA1
8708	B3GALT1								GDAP1
54856	GON4L	0.154481	0.00200109	-0.0442991	0.148021	0.279393	1.11269e-08		SH3TC1
100505573	INAFM2	-0.0236049	0.33609	-0.389347	1.16195e-12	-0.186195	0.00022167		RIN2
389761	SPATA31D4	0.0287759	0.461216	0.0323769	0.323929	1.08343	0.155633		FAM64A
53354	PANK1	-0.285839	0.000120123	-0.907198	4.29904e-28	-0.324936	7.46108e-06		PCSK4
8510	MMP23B	1.36535	0.143715	2.03238	0.019966	2.26066	0.00814125		BSPRY
2121	EVC	-0.664041	0.114298	-1.90367	0.000951829	-0.657622	0.0602011		PPL
474	ATOH1								EXD3
27115	PDE7B	-0.0479481	0.448733	-0.388887	0.177867	0.418613	0.119085		SSH3
26532	OR10H3								TMEM132A
286144	TRIQK	0.644327	4.57565e-19	0.559356	9.09938e-15	1.51068	2.35041e-130		TMEM45A
27335	EIF3K	0.079034	7.26245e-09	0.017232	0.0817811	-0.273945	3.20647e-79		KIF26B
135152	B3GAT2								MAGOHB
79625	NDNF	-0.956577	0.305743	1.03238	0.147489	-0.909267	0.1725		ADI1
65982	ZSCAN18	-1.22039	0.0180427	-1.71935	0.00161488	-0.818834	0.0351256		PRR34
9497	SLC4A7	0.521515	3.74532e-15	-0.808925	1.07317e-22	0.369282	2.90871e-08		LARP6
4058	LTK	2.00278	3.75256e-05	-1.55259	0.0347097	0.920808	0.0389665		TMEM176A
256691	MAMDC2			0.0323769	0.323928				AVPR2
8899	PRPF4B	-0.553198	1.06128e-78	-0.552223	2.66754e-79	0.0705139	0.00297378		SIRPG
8745	ADAM23			-0.967623	0.204098	-0.909267	0.1725		CAMK2N1
79716	NPEPL1	0.533509	3.51671e-30	-0.438467	9.20557e-16	-0.391167	6.13877e-13		CARMIL1
126393	HSPB6	0.691121	0.0282209	-2.28955	2.18126e-05	-2.0088	7.65962e-05		PACS1
201514	ZNF584	0.031225	0.323896	0.221813	0.000126106	0.174619	0.00175719		GSDMB
23151	GRAMD4	0.771373	4.1229e-73	0.218085	1.66914e-06	0.654138	1.03107e-50		GNG12
79048	SECISBP2	-0.365802	5.59231e-13	-1.1071	1.28083e-83	-0.476111	2.22357e-20		KLHL4
8884	SLC5A6	-0.421669	1.51869e-39	-0.66784	5.2951e-90	-0.85487	1.48488e-134		PRSS8
7262	PHLDA2	0.519095	2.92468e-10	-0.348587	0.000121949	-0.381687	3.19201e-05		AGPAT4
729852	UMAD1	-0.217922	0.00402375	-0.397272	3.38498e-07	0.140245	0.0189573		CEACAM19
152789	JAKMIP1	0.0434226	0.459214			0.0907327	0.260523		PSMB9
55186	SLC25A36	-0.0366943	0.224297	-0.510801	5.89286e-28	0.305803	4.53659e-14		SLC17A7
340527	NHSL2	0.845483	0.00257653	3.0416	2.97335e-55	2.77687	9.8865e-42		PLSCR3
29781	NCAPH2	-0.0354535	0.121683	-0.906575	1.15309e-179	-1.29348	0		RAB25
100129792	CCDC152	-0.326074	0.354573	-0.881893	0.126529	1.91065	0.000318736		CD248
27035	NOX1	-1.48014	0.00628545	-4.49119	8.46252e-07	-0.973398	0.0196447		SLC44A2
65094	JMJD4	0.117903	0.0168188	0.0953228	0.0271363	-0.63153	7.09101e-27		TMEM63C
10451	VAV3	-0.348498	9.59081e-08	-0.144556	0.00927252	0.541239	3.29946e-22		JPH2
100287478	USP17L21								PELI2
4076	CAPRIN1	-0.254091	3.01536e-74	-0.703528	0	-0.216489	1.04096e-54		AICDA
342357	ZKSCAN2	-0.484254	1.81076e-05	-0.818545	4.22711e-12	-0.083765	0.128958		PTGIR
9545	RAB3D	0.448562	5.94548e-52	0.31776	3.18154e-26	0.400106	7.06733e-41		S100A14
3832	KIF11	-0.225708	1.31676e-06	-1.59046	1.34926e-161	-1.10709	1.22665e-91		ERMN
51100	SH3GLB1	-0.116024	0.0174286	0.156724	0.000606738	0.738038	2.05522e-62		CGN
9563	H6PD	0.905151	3.06684e-176	0.889117	1.89585e-170	0.734526	7.90975e-109		NLGN2
10671	DCTN6	-0.0240254	0.315078	-0.446196	5.78634e-20	0.0780589	0.0280691		USP35
158131	OR1Q1								ARRDC3
1655	DDX5	-0.746104	0	-0.826677	0	-0.631953	0		DOCK6
260436	FDCSP								43528
5077	PAX3								LRFN1
11269	DDX19B	-0.0176149	0.338391	-0.153811	6.93474e-05	-0.100888	0.00453303		RNF213
201254	CENPX	-0.0907248	0.0176089	-0.26573	6.12912e-11	-0.659241	5.76267e-50		PRX
55585	UBE2Q1	-0.0580661	0.0545093	-0.151965	3.24303e-06	0.0274301	0.121889		ZFYVE28
79738	BBS10	-0.0113432	0.444934	0.282261	0.00328168	1.41844	6.03047e-60		PTPRH
283375	SLC39A5	-0.956577	0.194597	-2.55259	0.0215432	0.50577	0.15216		PTPRM
116842	LEAP2	-0.7797	0.0751473	-0.243258	0.208259	0.152133	0.203034		RAG1
55299	BRIX1	-0.616468	2.52697e-54	-1.52283	1.13555e-238	-1.07812	1.18557e-137		RAP1GAP
120376	COLCA2					-0.148054	0.258151		RARRES3
347454	SOWAHD	0.546731	7.74535e-25	0.59348	5.52566e-30	0.46041	9.25012e-18		NTN4
51241	COX16	-0.502434	1.12597e-24	0.337162	6.86413e-16	0.13735	0.000696163		BCL2A1
1018	CDK3	0.0434226	0.368372	-0.642432	2.94939e-06	-0.366659	0.00263003		RENBP
9924	PAN2	0.688613	7.55949e-54	-0.65951	3.68419e-32	0.497646	3.4876e-27		BCL3
55997	CFC1			0.0323769	0.323928				AFAP1
259290	TAS2R31								RNASE2
78991	PCYOX1L	0.850778	1.43281e-37	1.83973	8.91777e-241	1.92068	1.94869e-264		RNASE4
9765	ZFYVE16	-0.0689686	0.262606	-0.446885	7.49463e-06	0.787603	3.60733e-21		EDA2R
741	ZNHIT2	0.0307981	0.328057	-0.018798	0.264152	-0.746966	2.00475e-24		APOBEC3G
2806	GOT2	-0.00461595	0.417727	-0.0906351	0.000140689	-0.305326	1.02303e-31		BCL9
59284	CACNG7	1.04342	0.138252	-0.382661	0.251786	0.0907327	0.255915		HCN2
9241	NOG	0.0359668	0.326655	0.452055	2.21162e-11	1.16766	4.78766e-82		RRAS
7439	BEST1	-0.0152211	0.451393	0.100225	0.205891	-0.0046711	0.264127		S100A1
7922	SLC39A7	0.105501	0.000177958	0.426991	6.69164e-58	0.244727	7.25827e-19		S100P
100128927	ZBTB42	0.916043	1.18549e-05	1.02218	3.25705e-07	1.14066	8.39576e-09		SALL2
23240	KIAA0922	0.124769	0.0197118	0.103138	0.0279025	0.249082	2.99645e-06		SAT1
3192	HNRNPU	-0.337569	3.5535e-235	-0.15083	6.17468e-52	-0.0836123	2.31872e-17		BGLAP
4294	MAP3K10	0.854214	1.23324e-34	0.920908	1.58489e-41	0.991041	4.70392e-48		SCNN1D
55588	MED29	-0.155693	3.75256e-05	0.107571	0.00133308	-0.034952	0.106274		CCL2
10498	CARM1	0.475924	5.17518e-117	-0.072554	0.000670457	-0.230811	6.4888e-23		BCAN
1545	CYP1B1	-0.211054	8.8984e-14	0.976023	0	1.74495	0		ABHD4
55255	WDR41	0.0312047	0.226042	-0.795781	3.12122e-78	-0.0287106	0.133311		LHPP
8352	HIST1H3C								DPEP2
1058	CENPA	0.101773	0.0434402	-2.07269	6.24889e-151	-1.70052	8.07326e-114		SCX
7561	ZNF14	-0.592057	0.141529	-0.443357	0.134051	-0.0473788	0.253099		FAM25A
10287	RGS19	0.294311	1.06438e-27	-0.132682	2.29814e-06	-0.342105	6.14039e-30		SOX17
55723	ASF1B	0.00638677	0.411164	-0.922782	3.14092e-145	-1.66712	0		HS1BP3
84667	HES7	2.10609	5.89214e-52	1.96334	7.1984e-44	2.39911	2.13683e-73		BLVRA
1535	CYBA	0.0638302	5.21376e-07	0.426502	1.69107e-283	-0.441485	7.74242e-221		ARAP3
4978	OPCML	1.04342	0.222326	1.46801	0.0760674	3.33866	2.16295e-05		SGSH
3775	KCNK1	-2.83105	7.89425e-05	-4.42705	1.52603e-06	-3.3687	9.63347e-06		BLVRB
3780	KCNN1	0.236068	0.338391	1.03238	0.0108589	1.96511	3.00965e-07		CCDC136
10891	PPARGC1A	0.0434226	0.459214	4.03238	4.19179e-05	3.89809	9.3612e-05		PORCN
8992	ATP6V0E1	-0.387359	8.76833e-36	0.668674	5.5416e-150	0.261601	3.05755e-21		SPATA20
84706	GPT2	0.0835552	9.62532e-05	-2.61253	0	-2.59706	0		SLC13A3
200933	FBXO45	-0.384715	3.64137e-17	-0.821907	1.20439e-63	-0.234777	6.48051e-08		PMEL
80742	PRR3	-0.12573	0.00986359	0.19098	3.0631e-05	0.11206	0.00762878		BMP2
26083	TBC1D29	-1.54154	0.102558	0.447414	0.202239	0.313125	0.198037		GATSL3
63929	XPNPEP3	0.0948852	0.0712707	0.0350316	0.198968	0.346318	5.20129e-10		ANXA8
2979	GUCA1B	1.22663	1.03234e-10	0.337733	0.0503284	1.35577	1.63e-13		SLPI
10135	NAMPT	-0.118795	0.00125286	-0.664682	1.03463e-59	0.0889265	0.00509921		SNAI2
2961	GTF2E2	-0.321323	9.09632e-17	-0.408707	5.74237e-26	-0.0320743	0.116028		SMARCD3
8824	CES2	0.226679	1.00621e-12	0.451299	3.16869e-50	0.196675	3.99284e-10		SMPD1
221927	BRAT1	0.357392	1.23419e-41	0.333002	1.2213e-36	-0.142308	3.99507e-07		SNTA1
115098	CCDC124	-0.00558079	0.394469	0.298652	1.46693e-49	-0.267869	7.57018e-33		SORL1
11215	AKAP11	0.00325845	0.452919	-0.702607	4.12255e-50	0.51611	7.23539e-41		BOK
23066	CAND2	-0.0821083	0.402047	1.09127	6.19506e-05	0.851545	0.00166464		SPARC
735	C9								SPRR2D
346606	MOGAT3	0.592698	0.168	1.9354	4.56295e-06	1.79909	2.6531e-05		SPTBN2
402682	UFSP1	-0.556647	0.00276809	0.491808	0.000862204	0.242736	0.0466069		STC1
9889	ZBED4	-0.0247729	0.253816	-0.412108	2.61839e-31	-0.0763577	0.00853008		SULT1A3
57677	ZFP14	0.248907	0.0309246	0.0334912	0.271147	0.69109	8.06286e-10		KLF5
153222	CREBRF	0.709258	2.19481e-15	0.297848	0.000851663	1.70378	2.52022e-113		TCEA2
1271	CNTFR								TEAD1
8654	PDE5A	0.495935	0.0343423	-0.185803	0.184974	0.812432	0.000272006		TFAP2A
6921	ELOC	-0.480642	3.74448e-88	-0.593979	7.37618e-130	-0.543313	9.40583e-109		NR2F2
168455	CCDC71L	0.304468	0.000124285	0.826385	3.04555e-30	1.03358	1.13575e-48		THBS1
116987	AGAP1	-0.0621385	0.168927	-0.59489	3.81362e-21	-0.220116	9.80437e-05		THBS3
10048	RANBP9	-0.213693	1.12679e-14	-0.339366	7.37931e-34	0.0699682	0.00297553		TJP1
7324	UBE2E1	-0.608791	7.63188e-94	-0.329747	6.57522e-32	-0.226099	2.87457e-16		ICAM5
57604	KIAA1456	0.0615573	0.304183	0.650818	1.56053e-11	0.804963	2.73364e-17		TLR4
9710	KIAA0355	0.392185	1.90012e-05	0.449998	3.7017e-07	1.11392	9.71078e-43		SERPING1
30811	HUNK	-0.308017	0.0545093	-0.0577087	0.252721	0.474866	0.000822968		TM7SF2
26020	LRP10	0.483332	3.11835e-86	1.12091	0	0.888986	0		TNFAIP2
79672	FN3KRP	0.276221	3.40357e-08	-0.612579	2.86317e-26	-0.611791	8.49479e-26		TNNI3
5476	CTSA	0.162745	3.63053e-09	1.17183	0	0.535634	3.5524e-95		TNNT1
124872	B4GALNT2					0.0907327	0.260523		TNXB
1118	CHIT1			4.3543	0.000708781	4.41266	0.000495824		TPBG
5152	PDE9A	0.365351	0.155931	0.220004	0.183615	0.535518	0.0298828		MUC5B
114786	XKR4					0.0907327	0.257894		GXYLT2
7732	RNF112	2.04342	0.0113313	-0.552586	0.234696	1.50577	0.034066		TUBB2A
22850	ADNP2	-0.0210374	0.317919	-0.380059	9.60632e-19	0.196651	2.92798e-07		TMEM191B
6938	TCF12	-0.220924	1.12385e-10	-0.732175	8.93265e-87	0.0444588	0.0559643		EIF3CL
23312	DMXL2	0.2609	0.00252129	1.03952	3.90004e-42	2.13721	8.05473e-246		GTF2H2C_2
55672	NBPF1	-0.1932	0.0458248	-0.11205	0.107024	1.01777	1.034e-32		UCHL1
5564	PRKAB1	-0.104366	0.0194056	-0.326206	1.09902e-11	-0.460232	2.64026e-20		VEGFC
344148	NCKAP5								CLIP2
390616	ANKRD34C	0.0434226	0.459214						WNT5A
4191	MDH2	0.312624	4.75219e-137	0.301184	6.76306e-128	-0.0103702	0.131103		MPPED1
336	APOA2								ZP3
1301	COL11A1								PXDN
317781	DDX51	-0.193191	4.21594e-08	-0.49477	3.36091e-41	-0.522502	1.62706e-44		DBNDD1
51119	SBDS	-0.634076	2.08581e-51	-1.22665	7.70976e-155	-0.792687	9.94279e-75		C1orf116
165324	UBXN2A	-0.124763	0.114579	-1.14534	6.37578e-25	-0.505719	2.39082e-07		DHX58
11122	PTPRT								LILRA6
85458	DIXDC1	-0.151907	0.0153365	-0.596436	1.54871e-17	0.144915	0.00734134		LST1
5354	PLP1	0.0434226	0.459214	0.0323769	0.323928				CERS4
79934	COQ8B	0.570541	1.94305e-29	0.907419	9.61162e-82	0.80995	3.0559e-62		CLIP4
221477	C6orf89	-0.0120547	0.349325	0.520046	1.37513e-83	0.658891	8.43747e-137		ACBD4
55311	ZNF444	0.216162	3.22866e-07	1.20154	1.10277e-252	0.686703	3.94653e-69		TFPI2
728042	CT47A9								TLE6
170954	PPP1R18	0.804627	0	0.480451	1.74952e-120	0.389085	8.14432e-76		ARHGEF5
2824	GPM6B	-0.657017	0.0522516	-1.0051	0.0047132	0.359919	0.0781888		THSD4
63915	BLOC1S5	-0.0948604	0.0276011	-0.553341	2.22197e-29	0.0323556	0.14039		HDAC11
4597	MVD	0.626031	1.32351e-57	1.20593	7.18053e-258	0.758585	5.65827e-87		TUSC3
10735	STAG2	-0.071359	0.0134916	-1.20711	5.85384e-241	-0.215772	1.82327e-12		PAQR6
85027	SMIM3	0.0859683	0.000153753	0.40409	7.00339e-79	0.464127	1.41666e-103		CALD1
11144	DMC1	-0.0453915	0.382983	0.00801421	0.320752	0.352197	0.00502093		PSCA
80235	PIGZ	0.583297	0.000335064	0.731108	2.31598e-06	0.607524	8.76603e-05		UBTD1
64224	HERPUD2	0.141972	0.0239998	0.0435994	0.187832	0.466249	8.80716e-14		GPR157
126520	PLK5	0.850778	0.196236	-0.967623	0.157415	1.6757	0.0109563		PIF1
79725	THAP9	0.38446	0.0299617	-0.615779	0.00271654	0.485012	0.00343543		PRR36
4521	NUDT1	0.278489	9.49486e-17	-0.281698	9.2389e-15	-0.761664	2.74264e-80		PROSER1
3208	HPCA								ACSF2
8976	WASL	-0.138881	0.163799	-0.729012	1.09034e-07	0.381183	0.000430469		FAM214B
84942	WDR73	-0.517595	2.22681e-19	-0.132203	0.0059501	-0.364158	4.32705e-11		ABTB1
100505993	TMEM210								STARD5
2312	FLG	1.04342	0.174461	3.97098	1.77084e-11	4.26066	5.84398e-14		APOL3
3096	HIVEP1	-0.0153511	0.424677	-0.843533	1.43834e-15	0.348478	2.83006e-05		WNT5B
1030	CDKN2B	-4.04404	5.93622e-05	-4.05509	2.9828e-05	-3.99673	3.07356e-05		ADAMTS10
54490	UGT2B28								TMEM187
158880	USP51	0.519861	0.0430529	-0.584294	0.0339853	0.425152	0.0439873		COLQ
570	BAAT	-1.41601	0.0516254	-3.42705	0.00109343	0.631301	0.0815877		YPEL3
3761	KCNJ4	1.04342	0.222326	0.0323769	0.323928	1.89809	0.0244613		FAM57B
5191	PEX7	0.372115	0.000157915	-0.450792	3.80399e-05	-0.205066	0.0211338		ROPN1L
114790	STK11IP	0.422705	8.90327e-17	0.685182	4.4987e-46	0.593233	2.08386e-33		TBC1D10A
883	KYAT1	1.12754	5.2522e-48	0.67683	2.8276e-16	0.929741	4.53043e-31		PRSS27
4610	MYCL	0.289455	0.00168915	0.696891	6.57143e-16	0.740726	9.82691e-18		TMPRSS13
647174	SERPINE3	-1.51353	0.188442	0.0603913	0.320953	0.858484	0.121268		OBSCN
6199	RPS6KB2	0.0785665	0.0132457	0.199102	3.73515e-10	-0.388802	2.13708e-27		KIRREL2
342897	NCCRP1	0.619476	0.0457941	1.67532	1.21942e-09	1.88744	2.11608e-12		PLEKHN1
9352	TXNL1	-0.624537	3.36255e-129	-0.84079	8.04416e-218	-0.599942	4.31446e-119		ZNF541
84674	CARD6	-0.447103	1.56898e-06	-0.105522	0.0884452	0.0144362	0.241006		RGPD5
10243	GPHN	-0.144608	0.00122845	-0.470454	4.70535e-23	0.147697	0.000261975		SPATC1L
55254	TMEM39A	-0.277106	5.27394e-07	-0.694669	4.11419e-32	-0.380764	7.98008e-12		LTBP4
54542	RC3H2	0.156881	0.0676973	-1.13427	1.43825e-21	-0.0252911	0.223838		SYT3
28984	RGCC	0.589023	1.64583e-08	-0.5981	1.40776e-06	-0.321321	0.00322596		BRSK1
3275	PRMT2	0.238801	1.33195e-08	0.68872	1.89863e-71	1.0618	2.49855e-186		ACRBP
51652	CHMP3	-0.713841	9.79131e-78	-0.949551	6.52255e-127	-0.529363	5.03064e-46		NTNG2
387804	VSTM5								HES7
8330	HIST1H2AK	-1.33936	0.0553861	-2.32769	0.0047132	0.110667	0.237688		ABHD1
5976	UPF1	0.505235	2.61743e-129	0.204626	7.08586e-21	0.0235766	0.0930874		CDC42BPA
80765	STARD5	1.58035	7.62759e-12	1.65443	1.55978e-13	2.04126	6.75752e-22		GPAT3
23220	DTX4	0.0141148	0.426475	1.14643	5.06316e-57	1.87062	8.00866e-187		NIPSNAP1
3549	IHH								PAQR8
353133	LCE1C								DNAJC5B
389874	ZCCHC13								PDLIM4
55719	SLF2	0.014501	0.396361	-0.713795	9.51184e-29	0.332028	4.50341e-10		LY6D
256302	NATD1	0.873366	2.02703e-16	2.11988	6.25146e-138	2.44799	3.42409e-201		MARCO
51112	TRAPPC12	0.283389	1.15233e-11	-0.014134	0.257214	-0.145478	0.000489967		B3GALT4
134353	LSM11	0.254356	0.00012659	-0.766013	2.77161e-22	-0.0694716	0.100328		ABCC3
8912	CACNA1H	-2.95658	0.0118024	-2.96762	0.0066054	-0.909267	0.0896532		MYOM1
253559	CADM2	-0.386706	0.243185	-1.09514	0.0211162	0.0870959	0.236628		SCEL
65056	GPBP1	-0.172949	2.0027e-05	-0.219787	3.98824e-08	0.406984	1.87056e-28		NRP1
51200	CPA4	0.472168	0.0456877	0.329163	0.0819954	0.886006	9.35146e-05		VNN2
137797	LYPD2								CHRNA6
4956	ODF1								PHLDB2
9722	NOS1AP	1.62839	0.174461	4.89036	1.6847e-08	4.48305	1.21818e-06		CLIC3
55626	AMBRA1	0.276473	3.82644e-11	0.355848	2.21908e-18	0.14167	0.000378429		BRSK2
79003	MIS12	-0.65091	2.09764e-17	-0.680526	3.66329e-19	-0.124184	0.0256884		GPRC5A
100529241	HSPE1-MOB4	-4.49263	0.000599006	-4.50368	0.000315062	-4.44532	0.000297957		MAP7
7049	TGFBR3	-3.76393	0.009429	1.74858	0.00111489	1.98382	0.000149963		CCDC74A
440563	HNRNPCL2			-0.967623	0.203296	-0.909267	0.171836		CLDN1
283237	TTC9C	-0.119027	0.0387232	-0.381412	2.18743e-09	-0.20183	0.000564553		CCNE2
23047	PDS5B	-0.29346	2.14701e-13	-0.745645	6.97805e-68	-0.0313717	0.124198		IL1RL1
727837	SSX2B	-0.81409	0.23172	-3.49869	0.0112872	0.301669	0.201691		OSMR
116255	MOGAT1								CD5
728577	CNTNAP3B	0.0361911	0.459214	1.3543	0.0929549	2.72649	0.00112581		CD6
374928	ZNF773	0.277805	0.00888384	0.0826495	0.170321	0.447078	1.28985e-05		CD7
27315	PGAP2	0.49936	3.27629e-19	0.499108	1.1828e-19	0.295862	1.45422e-07		MSC
654463	FER1L6	-0.956577	0.305743	0.617339	0.223921	0.0907327	0.259671		GCNT3
2307	FOXS1					3.6757	0.00650838		UBE2L6
2706	GJB2	-3.76393	0.009429	-2.77498	0.0119514	-1.71662	0.0344582		CD9
6609	SMPD1	1.21068	6.6764e-36	1.80859	7.55031e-97	1.48647	3.40178e-58		REEP6
9200	HACD1	-0.387917	0.000196219	0.322178	0.000238329	0.414605	2.70659e-06		ADGRG1
79590	MRPL24	-0.283993	1.61631e-19	0.0514581	0.0333675	-0.425514	6.65741e-40		ASIC3
653282	CT47A7								IGSF8
389072	PLEKHM3	0.594184	2.0666e-15	0.0166727	0.285421	1.0592	4.08356e-53		TRIP10
79959	CEP76	-0.238184	0.0290643	-1.639	7.10468e-29	-1.28025	3.23411e-20		OTOF
26659	OR7A5								ACVRL1
147323	STARD6								MUC16
5502	PPP1R1A								LRRC4B
644974	ALG1L2	0.266869	0.0330112	-0.209314	0.0595937	-0.261446	0.0256934		ARHGAP29
8312	AXIN1	0.317148	6.45995e-19	-0.4656	1.19503e-30	-0.247985	1.62986e-10		OPN4
4969	OGN	-0.246084	0.358112	1.15791	0.00993157	2.15486	2.68773e-07		FOXQ1
4722	NDUFS3	-0.0631724	0.00659757	-0.67043	7.32709e-142	-0.895332	2.67804e-228		EPSTI1
6529	SLC6A1								SIGLEC6
84851	TRIM52	0.124055	0.0960813	-0.415001	5.66404e-06	0.575422	3.67782e-13		CHST3
3487	IGFBP4	1.17481	1.49347e-186	0.82414	5.57622e-83	0.728577	4.76659e-62		MAPK8IP1
83752	LONP2	-0.233468	1.98456e-08	-0.531345	1.6806e-34	-0.158947	4.69621e-05		CD36
152002	XXYLT1	-0.20343	0.000216808	-0.402769	1.01956e-12	-0.444133	1.04638e-14		MAGED1
160492	LMNTD1	0.224885	0.301986	0.273385	0.175583	0.680917	0.0208544		ADAMTS2
60482	SLC5A7								GAL3ST1
926	CD8B								GDF15
90835	CCDC189	0.609864	2.8005e-12	-0.0360637	0.246517	-0.228896	0.00838805		TP53I11
3024	HIST1H1A								ENTPD3
6137	RPL13	0.214659	0	0.288937	0	-0.00808113	0.0321899		CCL4L2
65125	WNK1	0.387679	5.61218e-92	-0.217765	3.64452e-25	0.329784	3.19544e-65		AKAP12
374739	TEPP	1.62839	0.174461	2.03238	0.0638717	0.0907327	0.260523		GDA
8894	EIF2S2	-0.309858	3.87137e-73	-1.26844	0	-0.935038	0		CELSR1
662	BNIP1	-0.0777704	0.13205	-0.683646	4.13989e-23	-0.342937	9.43037e-08		CD59
85379	KIAA1671	-0.0342456	0.438653	1.20828	4.3576e-08	1.65859	1.5381e-15		CD72
23363	OBSL1	0.872193	9.33284e-29	1.29379	1.09838e-71	0.9693	2.81721e-36		CD79B
80185	TTI2	-0.0302661	0.275507	-0.223062	9.62544e-07	-0.199214	9.47305e-06		ACAP1
3439	IFNA1								CLSTN3
124	ADH1A								RIMS3
9821	RB1CC1	0.0697906	0.0305005	-0.474497	1.39317e-36	0.333566	3.47604e-24		MTSS1
1429	CRYZ	0.480047	6.12189e-08	0.16922	0.0286937	0.746308	8.38632e-19		ARHGEF17
57167	SALL4	-0.35629	0.205351	0.603965	0.0271363	0.655056	0.0155894		SRGAP3
4259	MGST3	0.201405	6.44652e-10	0.444929	7.45061e-47	0.28859	1.67562e-19		IQSEC1
100130451	LOC100130451	-0.00233215	0.460865	-0.108147	0.174532	0.702537	6.50005e-08		FGFBP1
2483	FRG1	-0.0717971	0.0479067	-0.6128	9.91166e-46	-0.21761	4.45941e-08		REC8
3611	ILK	0.577007	1.22219e-102	0.338061	4.89718e-34	0.366302	2.55578e-39		CDH1
9480	ONECUT2	0.163717	0.110612	0.259243	0.0124546	2.21343	5.15267e-149
645922	S100A7L2
55760	DHX32	-0.174922	0.000866809	-0.613335	4.29283e-27	-0.105201	0.0159041
54866	PPP1R14D			-1.96762	0.0688563	0.412661	0.19106
57569	ARHGAP20
284433	OR10H5
10507	SEMA4D	0.147284	0.00011112	0.771822	4.95842e-113	0.756236	5.78457e-106
84034	EMILIN2	-0.0348012	0.195919	0.3098	8.04907e-20	0.00735884	0.234185
83729	INHBE	-0.894858	4.61501e-22	-3.40136	3.94507e-127	-2.96995	1.24164e-110
51527	GSKIP	-0.183228	0.037123	-0.238046	0.00553909	0.260368	0.00119426
6694	SPP2
203062	TSNARE1	0.280361	5.07693e-24	0.138484	5.07678e-07	0.103352	0.00012733
91392	ZNF502	-0.502125	0.298951	-1.73864	0.041594	0.170505	0.23036
7222	TRPC3					4.26066	0.000936921
29085	PHPT1	-0.201413	1.75739e-13	-0.781592	3.63168e-150	-1.13868	1.51471e-274
9627	SNCAIP	-1.54154	0.1875			-0.49423	0.199818
317761	C14orf39
57413	TMIGD3	0.0434226	0.459214	2.03238	0.000813647	1.16661	0.0406812
730005	SEC14L6
131583	FAM43A	-0.334014	6.09794e-07	0.671439	2.36254e-33	1.01765	8.20705e-82
145497	LRRC74A
4360	MRC1
27346	TMEM97	-0.39923	3.36421e-26	-0.822877	5.78516e-93	-0.525125	2.85306e-42
58489	ABHD17C	0.117095	0.137994	0.00918725	0.311389	0.39214	1.00393e-05
57703	CWC22	-0.130654	0.0111731	-0.784452	9.81365e-40	-0.105338	0.0167723
338442	HCAR2	0.0467738	0.456025	-0.0992671	0.300606	1.34816	0.00589517
79567	FAM65A	1.05065	2.22506e-66	0.633539	2.05378e-22	0.676298	3.13488e-25
3162	HMOX1	-0.519845	0.00105796	1.74287	1.32945e-58	1.60858	3.7379e-47
351	APP	-0.0873061	1.34794e-05	-0.264341	8.84323e-38	-0.0139079	0.144034
11018	TMED1	0.116346	0.000347807	-0.180102	8.96331e-08	-0.472856	1.40119e-38
6337	SCNN1A	-0.727096	0.0636035	0.981751	0.00110897	0.55468	0.037264
51434	ANAPC7	-0.2086	1.60419e-11	-0.954241	1.16559e-164	-0.754459	7.84364e-109
6863	TAC1	-4.54154	0.000473414	-4.55259	0.000247515	-2.49423	0.00260447
114299	PALM2	0.467597	0.0915155	0.671504	0.0123096	1.22728	5.39382e-06
11052	CPSF6	-0.45413	2.45562e-73	-0.670603	4.80883e-148	-0.325454	5.32165e-40
55851	PSENEN	0.223158	9.28806e-12	-0.077633	0.0102066	-0.436862	8.86012e-33
196792	FAM24B	0.131419	0.232266	-0.00438167	0.323928	-0.199782	0.0757567
124590	USH1G			3.83973	0.000142866	5.09073	1.59719e-09
8322	FZD4	0.406948	0.10312	1.10667	8.97065e-06	1.91696	1.14265e-17
81328	OR4A15
10921	RNPS1	-0.0201708	0.175093	0.0638289	0.000382821	-0.18881	2.61546e-21
7032	TFF2
158297	SAXO1	1.62839	0.174461	1.61734	0.113854	1.6757	0.0869459
56833	SLAMF8	-0.663245	3.51072e-38	-0.375024	7.007e-15	-0.479212	4.5977e-22
257240	KLHL34	-1.54154	0.1875	0.447414	0.238278	1.09073	0.0847481
643338	C15orf62	0.246956	0.0972156	-0.046233	0.272813	0.275157	0.0363435
115024	NT5C3B	-3.27851	0.00366634	-4.28955	0.000830178	-3.2312	0.00188068
25937	WWTR1	-0.168011	0.244226	-0.185121	0.146261	-0.346729	0.0400713
79041	TMEM38A	0.960811	1.9644e-27	1.34848	1.23658e-60	1.41784	3.79941e-67
10636	RGS14	0.0709592	0.0581479	0.22221	1.71846e-08	-0.101321	0.00649398
6880	TAF9	-0.350967	3.68624e-29	-1.16484	6.73035e-233	-1.01818	5.59963e-184
56246	MRAP
91978	TPGS1	-0.0887954	0.0639894	0.176369	0.000247164	-0.669332	7.9062e-30
7033	TFF3					0.0907327	0.260523
55532	SLC30A10	0.0434226	0.459214
1734	DIO2	0.5503	0.172869	0.575585	0.102716	1.68272	3.98215e-05
81857	MED25	0.671504	1.52082e-154	0.280581	2.38002e-25	0.0196382	0.145953
56104	PCDHGB1
219479	OR5R1
127428	TCEANC2	0.0276875	0.330219	-0.256537	1.5555e-05	-0.132501	0.0102743
2242	FES	0.706368	9.46947e-252	1.01608	0	0.823926	0
374918	IGFL1
58189	WFDC1	-0.956577	0.305743	3.03238	0.000211596	2.26066	0.00814125
644	BLVRA	1.48675	4.20843e-38	1.7998	5.16332e-62	2.10103	4.47585e-91
3360	HTR4
114971	PTPMT1	-0.048145	0.127555	-0.17443	3.75534e-06	-0.267892	9.03423e-12
5308	PITX2
92162	TMEM88	0.265815	0.372602	-0.552586	0.19738	-1.49423	0.0556935
5275	SERPINB13			0.0323769	0.323928	1.09073	0.154221
1802	DPH2	-0.525467	1.04025e-55	-0.0972396	0.000787664	-0.5754	6.15608e-65
284340	CXCL17	-1.27851	0.160455	0.517804	0.194596	0.57616	0.146164
2775	GNAO1	-0.763932	0.222326	-0.774978	0.143483	0.86834	0.0630773
7494	XBP1	-0.260247	4.49575e-120	0.512815	0	0.0925844	1.16982e-18
90233	ZNF551	-0.710061	4.89532e-14	-0.436765	5.29594e-07	-0.212124	0.00519725
84624	FNDC1	-2.27851	0.0645224	-3.28955	0.0184596	-1.2312	0.0879059
285605	DTWD2	-0.349869	0.0019557	0.199889	0.0230033	0.874047	4.78417e-21
79968	WDR76	-0.458814	4.72633e-17	-1.78189	6.98522e-151	-1.66885	3.66517e-135
65117	RSRC2	-0.0280925	0.296292	-0.279645	7.93935e-09	0.363363	1.77987e-16
57616	TSHZ3	0.96264	3.50216e-08	0.841771	1.07999e-06	1.87131	3.88276e-36
64718	UNKL	0.640484	2.1717e-19	0.174404	0.00995656	0.876779	8.25836e-38
3231	HOXD1	0.0434226	0.459214	1.03238	0.197008	1.6757	0.0869459
84919	PPP1R15B	-0.0769923	0.0305005	-0.851902	1.03415e-86	-0.216214	1.51543e-08
92335	STRADA	0.314626	5.76498e-11	0.260057	3.65733e-08	0.41731	6.04205e-19
170689	ADAMTS15			0.839732	0.129936	-0.909267	0.135757
3646	EIF3E	-0.243417	2.38446e-237	-0.346425	0	0.0695463	4.2688e-23
4857	NOVA1
4828	NMB	0.206496	7.42402e-05	0.221794	1.03233e-05	-0.177869	0.00060938
64756	ATPAF1	-0.167547	0.00396022	-0.245396	2.28361e-05	-0.0464325	0.128463
9231	DLG5	-0.956577	3.75955e-05	0.726751	1.40102e-05	0.832935	5.42455e-07
1902	LPAR1	0.0644842	0.336783	0.583953	3.93764e-06	0.949689	7.73895e-15
10766	TOB2	0.0164332	0.353862	-0.366902	1.07947e-16	-0.232979	5.28525e-08
2001	ELF5					3.91244	0.00324258
4357	MPST	0.595027	2.20246e-112	0.659742	4.39447e-142	0.444962	5.43674e-60
120935	CCDC38					1.09073	0.154221
10291	SF3A1	0.0716876	0.000133792	-0.671091	2.8586e-217	-0.582428	6.29491e-166
5796	PTPRK	-1.15821	0.00159959	-1.58429	3.75772e-05	-0.345366	0.0890566
285800	PRR18	0.0434226	0.459214			2.09073	0.0479232
56980	PRDM10	-0.044192	0.317514	-0.747314	4.80082e-15	0.105232	0.0660992
284161	GDPD1	0.88018	8.30482e-12	0.756951	3.86142e-09	1.44834	1.8939e-35
84084	RAB6C			0.0264276	0.323928	-0.915217	0.162775
26517	TIMM13	-0.314746	1.94032e-71	-0.40386	3.5531e-114	-0.902572	0
56683	C21orf59	-0.287571	1.31602e-11	-0.764609	8.78073e-63	-0.707205	4.86433e-54
4669	NAGLU	0.63177	5.12995e-34	0.393314	1.65319e-13	0.00700731	0.250088
10585	POMT1	0.465959	1.01272e-24	-0.0590537	0.0901834	0.154333	0.000516012
353132	LCE1B
5173	PDYN	0.0434226	0.459214	0.0323769	0.323928	1.6757	0.0869459
219654	ZCCHC24	0.925771	1.12538e-36	-0.102894	0.0920305	0.326191	2.64639e-05
5245	PHB	-0.268373	2.79872e-57	0.166401	5.76846e-27	-0.311191	8.53355e-75
5453	POU3F1			0.0323769	0.323928	0.675695	0.174088
427	ASAH1	0.00622027	0.414154	0.506695	4.75947e-70	1.18445	0
245928	DEFB114
5121	PCP4
51341	ZBTB7A	0.343169	4.59832e-41	0.134521	1.85847e-07	0.138998	8.03379e-08
131177	FAM3D
4299	AFF1	-0.0819818	0.0215294	0.388129	1.60523e-29	0.888983	6.16442e-171
84173	ELMOD3	0.385551	0.000730035	-0.0875422	0.176484	0.294973	0.00450536
11001	SLC27A2	-0.407882	9.11016e-25	-0.577362	4.39241e-46	-0.234988	5.75004e-10
84899	TMTC4	0.223294	8.32225e-06	-1.20198	3.69053e-79	-0.476919	2.91099e-17
51304	ZDHHC3	-0.08169	0.000986868	-0.190638	4.46853e-14	-0.0776889	0.000803223
84528	RHOXF2
9043	SPAG9	0.0166494	0.334361	-0.827087	5.76504e-87	0.123601	0.00022974
23421	ITGB3BP	-0.417627	4.02934e-10	-1.23574	4.47503e-59	-0.960606	3.20412e-39
51082	POLR1D	-0.26745	1.2193e-57	-0.116653	3.71279e-13	-0.0767901	1.02313e-06
100128124	HGC6.3
9519	TBPL1	-0.642469	1.5204e-16	-0.408892	1.99109e-08	-0.122483	0.0285188
80264	ZNF430	-0.0912889	0.165882	-0.296049	0.000321151	0.272168	0.000246331
54496	PRMT7	-0.246984	1.01446e-11	-0.124534	0.00020461	-0.660541	2.31314e-64
27338	UBE2S	0.327169	7.80638e-96	-1.16068	0	-1.41196	0
483	ATP1B3	-0.481446	6.96997e-62	-0.340454	8.77182e-34	-0.523587	2.47111e-71
100507588	TGFBR3L	0.489146	1.85776e-22	-0.518964	1.37377e-18	-0.893348	1.29239e-44
163049	ZNF791	-0.665535	1.93053e-12	-0.0242457	0.26501	0.53415	1.98605e-12
4145	MATK	0.279837	3.53235e-53	0.165306	2.64778e-19	-0.131433	1.20196e-11
79646	PANK3	0.414569	4.22333e-16	-0.785573	1.18328e-36	0.18604	0.000186712
146433	IL34	-0.126502	0.420113	-0.81562	0.115039	0.50577	0.12786
404636	FAM45A	-0.220464	2.62454e-09	0.128386	0.000104169	0.688984	5.0038e-105
4698	NDUFA5	-0.575672	3.2538e-35	-0.779785	7.55499e-60	-0.494676	3.44229e-27
1540	CYLD	0.0121265	0.407017	1.09547	2.95845e-128	1.31313	7.14308e-194
7360	UGP2	-0.192485	1.51438e-07	-0.28491	8.66888e-15	0.154385	3.62607e-06
27069	GHITM	-0.455361	5.68051e-196	-0.897555	0	-0.751336	0
84833	USMG5	-0.736574	6.63131e-102	-0.384105	6.37513e-33	-0.581287	5.25034e-67
399726	CASC10	-0.223069	1.33759e-05	0.473079	9.82221e-26	-0.104381	0.0134814
124460	SNX20	0.276635	6.77065e-14	2.16808	0	1.74352	0
163051	ZNF709	0.289279	0.107781	0.210203	0.122589	0.933259	4.09125e-07
148932	MOB3C	0.114099	0.133947	0.73884	3.04628e-19	0.835524	1.81563e-24
58527	ABRACL	-0.400753	8.28769e-38	0.326715	4.08293e-33	0.279637	5.23048e-24
5218	CDK14	0.0187606	0.446134	0.00771482	0.323284	0.800547	6.92264e-07
440712	C1orf186	-1.53112	2.43202e-38	1.68051	1.07789e-137	1.01213	2.84634e-40
401024	FSIP2					4.6757	0.000141548
6045	RNF2	-0.420733	5.48986e-09	-0.313901	4.275e-06	0.17713	0.00246527
10143	CLEC3A
138803	OR13C3
84148	KAT8	0.552943	1.68891e-39	0.0488568	0.109238	0.123506	0.00247119
23411	SIRT1	-0.606436	1.58456e-18	-1.26898	1.90308e-61	-0.367243	1.492e-08
83857	TMTC1	-0.0516503	0.417067	1.03953	2.09025e-06	1.10733	3.74404e-07
3852	KRT5	0.123593	0.457179	-0.0380125	0.323928	0.104408	0.260523
140458	ASB5
3361	HTR5A
90737	PAGE5
3593	IL12B	1.28026	0.156253	1.69427	0.0437417	0.589643	0.184971
114824	PNMA5	0.780388	0.0461313	-2.13755	0.00111844	-0.172302	0.206714
9162	DGKI	0.0434226	0.459214	1.61734	0.113854	1.6757	0.0869459
55165	CEP55	0.0513965	0.21293	-1.74279	6.14067e-110	-0.928818	7.46463e-42
1409	CRYAA
55192	DNAJC17	0.0774798	0.171735	-0.557346	4.17524e-12	-0.563863	3.44188e-12
81493	SYNC	-2.40217	0.000313658	0.329867	0.157921	-1.09936	0.0142615
25912	C1orf43	-0.276446	4.01883e-84	-0.806442	0	-0.636518	0
9521	EEF1E1	-0.633226	4.87438e-75	-1.32992	3.81663e-258	-1.11856	3.85178e-193
51530	ZC3HC1	-0.129787	0.00790541	-0.226562	4.83287e-06	-0.361132	3.95992e-12
27333	GOLIM4	-0.258344	3.80399e-07	-0.437844	3.03601e-17	0.136959	0.0015498
9175	MAP3K13	0.171238	0.0758322	0.159145	0.0571995	0.931156	1.47292e-22
9739	SETD1A	0.130075	0.000350561	0.0252336	0.181258	-0.155207	2.61102e-05
90649	ZNF486	0.104196	0.301691	0.144995	0.154883	0.598046	0.000142107
25841	ABTB2	-0.206984	0.0452323	1.71564	6.04648e-102	1.35112	1.43654e-55
1088	CEACAM8	0.439124	0.0403393	0.554968	0.00627835	0.723992	0.000426556
5373	PMM2	-0.546411	3.37349e-52	0.307964	1.15474e-23	-0.0534866	0.0350747
100462977	MTRNR2L1	0.592761	0.335384	-1.00325	0.199827	0.640071	0.178652
120406	NXPE2
3603	IL16	0.641304	6.84622e-27	1.05511	1.22629e-81	1.36998	6.789e-149
151246	SGO2	0.377145	2.62086e-07	-1.42182	1.53444e-46	-0.540224	1.8221e-10
9819	TSC22D2	0.0895644	0.216	0.0993271	0.123248	0.653891	9.58303e-13
8458	TTF2	-0.160108	0.000101085	-1.3223	2.3239e-152	-0.806145	1.61021e-67
26039	SS18L1	0.0508536	0.27875	-0.31366	6.90054e-05	0.596253	2.27695e-17
10381	TUBB3	0.812014	2.37315e-06	0.324756	0.0337902	0.35639	0.0193485
92597	MOB1B	0.258488	2.92444e-05	-0.573408	5.51547e-16	0.469453	3.00995e-15
84167	C19orf44	-0.243929	0.0133084	0.269066	0.00187302	0.360726	4.32676e-05
3764	KCNJ8
7753	ZNF202	-0.520992	7.69413e-13	-0.795073	5.04388e-26	-0.449836	1.99378e-10
54438	GFOD1	0.683128	1.77872e-12	0.128721	0.0873077	0.266844	0.00387312
8038	ADAM12	-1.32949	0.0222437	-3.13755	8.78419e-05	-0.757264	0.0560349
23398	PPWD1	-0.254287	0.000157917	-0.538497	1.75482e-14	0.181274	0.00154722
387601	SLC22A25
727830	SPATA31A3
140701	ABHD16B	0.764958	7.71239e-09	0.329537	0.00888872	-0.0715387	0.183718
6189	RPS3A	-0.400594	0	-0.410459	0	-0.225492	0
28955	DEXI	0.247226	1.50118e-12	0.412671	1.1604e-34	0.22312	1.1021e-10
2517	FUCA1	0.56652	1.00308e-17	1.19794	1.27777e-92	1.26105	1.1534e-102
80778	ZNF34	0.0964269	0.108254	-0.0519096	0.172718	0.396815	1.86654e-09
7547	ZIC3
127124	ATP6V1G3
283948	NHLRC4	1.15385	1.86603e-10	0.894873	1.04392e-06	0.562038	0.00194979
22802	CLCA4
100527949	GIMAP1-GIMAP5	0.393716	0.0107438	1.12527	6.95497e-16	1.04966	1.43872e-13
9882	TBC1D4	0.146927	0.0123635	0.510594	2.45987e-19	0.9525	2.23886e-71
115752	DIS3L	-0.300598	7.73678e-13	-1.3839	9.12703e-168	-0.852502	3.88432e-76
317749	DHRS4L2	0.399688	1.63118e-22	0.35552	2.51143e-18	-0.0112848	0.22345
90	ACVR1	0.472093	0.000473521	0.752886	3.30729e-09	1.48054	4.19995e-38
4712	NDUFB6	-0.314832	5.71311e-10	-0.452585	1.18424e-18	-0.286538	7.36468e-09
9717	SEC14L5	0.214821	0.218327	0.256979	0.111952	1.30879	8.89436e-11
51686	OAZ3	0.00516665	0.45965	0.59082	0.00592643	-0.179538	0.151851
51380	CSAD	0.427097	0.000760818	0.219529	0.0398864	1.33459	5.6474e-34
11174	ADAMTS6	0.996628	8.04701e-05	1.52218	2.46921e-11	2.47278	3.62106e-36
92960	PEX11G	-0.956577	0.0916292	1.03238	0.0108589	-0.394694	0.149892
79819	WDR78	0.59091	0.153065	1.03238	0.0132656	1.71222	2.71915e-05
170622	COMMD6	-0.284923	9.0656e-20	0.805809	3.47413e-216	0.73292	2.18855e-171
27042	DIEXF	-0.74383	1.64608e-40	-0.624816	9.83987e-31	-0.226024	4.46923e-06
8554	PIAS1	-0.119888	0.0099367	-0.125141	0.00415747	0.549408	2.1508e-37
10073	SNUPN	-0.0339028	0.257199	-0.357075	1.59903e-13	-0.326218	1.46736e-11
285989	ZNF789	-0.281435	0.0171528	0.243851	0.013056	0.127259	0.0847481
245812	CNPY4	-0.0185064	0.429474	0.612034	1.28697e-08	0.292364	0.00450778
55770	EXOC2	-0.18302	0.000134201	0.123555	0.00304171	0.623282	9.56198e-50
389206	BEND4	-0.0345799	0.454344	-0.215551	0.231287	0.842805	0.0141204
27233	SULT1C4	0.124707	0.377919	0.4047	0.108933	0.596247	0.0347725
23332	CLASP1	0.12306	0.00658243	-0.418016	1.51962e-16	0.292504	6.54992e-11
81691	LOC81691	0.703539	1.11903e-44	-0.71073	4.91108e-29	-0.339526	8.86146e-09
4117	MAK	0.214472	0.205531	0.136312	0.201722	0.976256	9.45709e-07
55872	PBK	-0.0303393	0.269286	-2.35719	1.39513e-283	-1.84776	2.29509e-204
11218	DDX20	-0.553273	1.38034e-20	-0.714019	4.16358e-32	-0.442219	2.11236e-14
7145	TNS1	0.907445	2.84665e-34	0.787547	1.07156e-25	1.45923	4.63667e-103
113540	CMTM1	-0.405484	0.0518897	-0.773945	0.000683862	-0.125016	0.165349
390445	OR5AU1
126069	ZNF491	0.235432	0.260355	-0.088751	0.272376	0.759041	0.00418953
26084	ARHGEF26	1.96495	0.0106425	1.70114	0.0174388	0.991955	0.0912986
11036	GTF2A1L
84301	DDI2	-0.258919	0.0405716	-1.00468	5.15165e-11	-0.256934	0.0208283
6747	SSR3	-0.00920315	0.375241	0.122174	5.91265e-06	0.606928	1.40303e-122
135948	OR2F2
7764	ZNF217	0.0172164	0.344126	1.18009	6.00454e-284	1.66757	0
9779	TBC1D5	0.241978	2.34125e-15	-0.0298985	0.130384	0.711831	6.3903e-141
23111	SPG20	-0.208341	2.29681e-10	0.0474522	0.0518641	0.522602	8.63801e-73
4606	MYBPC2	2.36535	0.0572751	3.3543	0.00167229	4.48305	1.21818e-06
11178	LZTS1	0.665206	2.53819e-09	1.9419	2.65229e-106	1.39613	9.49747e-46
84890	ADO	-0.0457479	0.195342	-0.608259	2.90688e-31	-0.0335575	0.14362
9481	SLC25A27	0.0434226	0.459214	2.83973	0.0105264	4.79117	5.78972e-08
55335	NIPSNAP3B	0.217806	0.00297122	-0.0707967	0.137431	0.837224	1.86445e-35
133746	JMY	-0.268552	0.00010239	-0.519298	3.90903e-13	0.109043	0.0316261
29121	CLEC2D	-0.0209967	0.342506	0.0658292	0.0666241	0.763266	9.76341e-72
5581	PRKCE	-0.148421	0.157756	0.0766009	0.196977	0.802785	5.83745e-13
342979	PALM3	1.50285	0.0413032	1.2023	0.060182	3.33866	4.85551e-09
2280	FKBP1A	-0.228112	2.95111e-63	0.426859	8.40162e-275	0.0468926	0.000129105
273	AMPH	0.195426	0.384184	-1.13755	0.0687971	0.920808	0.0389665
63941	NECAB3	0.63317	2.60979e-32	-0.244141	4.1081e-05	-0.274064	5.58236e-06
160298	C11orf42	0.0434226	0.459214	-0.967623	0.204098	0.0907327	0.259671
23596	OPN3	0.0559937	0.164063	0.196284	4.1889e-05	0.444937	1.49158e-20
4991	OR1D2
147686	ZNF418	0.555162	0.0973878	-0.797151	0.0419013	0.239717	0.163456
2262	GPC5					3.89809	0.00338657
29128	UHRF1	-0.38757	8.54321e-49	-1.0706	2.49935e-288	-1.0039	1.3849e-254
2912	GRM2	1.04342	0.29266	0.0323769	0.323928	2.6757	0.0140785
131	ADH7
84542	KIAA1841	-0.266806	0.0571188	-0.537589	0.000420974	0.0628899	0.190779
84725	PLEKHA8	0.0875697	0.235425	0.179481	0.0373653	1.13488	4.29002e-36
55683	KANSL3	0.349189	5.66023e-18	-0.366678	4.2385e-16	0.118283	0.00189135
26355	FAM162A	-0.324016	8.38516e-17	-0.212803	1.10125e-08	-0.239727	2.19014e-10
10425	ARIH2	-0.29899	2.32886e-19	-0.376303	1.43432e-29	-0.289997	1.53945e-18
27125	AFF4	0.129499	0.0280333	-0.491532	9.11513e-13	0.537637	2.95997e-20
51422	PRKAG2	-0.15062	0.0169226	-0.365538	4.77528e-08	0.169544	0.0025932
155382	VPS37D	1.6955	0.0029672	3.10767	4.65757e-12	4.37084	1.08747e-32
378951	RBMY1J
151516	ASPRV1	0.200964	0.318705	0.579865	0.0457347	0.913855	0.0032014
60675	PROK2	0.213495	5.76414e-07	0.321403	7.80545e-15	0.410279	2.44895e-23
23096	IQSEC2	1.47415	2.61437e-50	2.7077	7.68379e-256	2.94436	0
6416	MAP2K4	-0.295163	2.09923e-05	-0.475901	1.59494e-11	-0.0401614	0.160056
85446	ZFHX2	-0.0720546	0.438059	2.54139	2.84894e-12	2.03415	2.36814e-07
3659	IRF1	0.804009	5.97004e-73	0.0269324	0.21089	0.38199	1.15345e-15
84443	FRMPD3	3.36535	0.0282973			4.09073	0.00177396
79810	PTCD2	-0.230439	0.00534025	-0.766576	9.1243e-17	-0.255557	0.00110847
1788	DNMT3A	0.438103	8.27071e-16	-0.00862818	0.298431	0.391015	5.88902e-13
51192	CKLF	-0.286596	9.15375e-13	-0.635334	3.36142e-51	-0.703073	9.15597e-60
2186	BPTF	0.310178	1.75631e-10	-0.526548	2.35769e-21	0.281645	4.18395e-09
680	BRS3
8826	IQGAP1	-0.0578044	0.0106179	-0.570537	5.60437e-111	0.0889111	4.58715e-05
117195	MRGPRX3	0.703757	9.24788e-21	0.54116	1.18375e-12	1.17447	3.7023e-64
2783	GNB2	0.458821	2.77321e-129	0.119529	1.47806e-09	-0.257746	5.64256e-33
56649	TMPRSS4	-2.88258	1.93387e-07	-2.21555	3.32735e-06	-0.909267	0.0076052
127064	OR2T12
80019	UBTD1	1.02866	1.56351e-39	2.13103	2.36701e-242	1.77503	1.72917e-146
57558	USP35	1.12028	1.22347e-26	1.71724	6.38983e-75	1.98779	2.88843e-107
64789	EXO5	-0.575487	4.93407e-05	-1.47106	3.75939e-19	-1.02568	1.65138e-11
1997	ELF1	-0.325067	1.74749e-53	-0.0757679	8.40227e-05	0.244681	2.41947e-37
6650	CAPN15	0.316227	9.55439e-35	0.226231	1.87779e-18	-0.128643	1.74573e-06
2879	GPX4	0.235199	4.37845e-57	-0.0427587	0.00258309	-0.323081	3.81613e-87
4043	LRPAP1	0.0755305	0.000159882	1.0566	0	0.777838	0
200373	CFAP221
2077	ERF	0.178749	6.6609e-12	-0.180064	3.42184e-11	-0.187219	8.30478e-12
115950	ZNF653	0.183991	0.0600338	0.345843	0.000473394	0.0822711	0.136555
10266	RAMP2	0.142958	0.333907	1.0151	7.04255e-05	0.827698	0.00111432
157285	PRAG1	0.107878	0.000153753	-0.0612699	0.0159527	-0.434323	4.75181e-43
125058	TBC1D16	0.146242	0.00136732	-0.303274	6.97352e-10	-0.351623	2.2631e-12
55954	ZMAT5	0.42628	8.60237e-13	0.80368	7.1971e-48	0.355526	1.97874e-09
10573	MRPL28	0.375933	1.14375e-60	0.180412	1.17635e-14	-0.373131	2.76094e-46
339168	TMEM95
128308	MRPL55	-0.239867	7.34471e-06	0.208125	1.28183e-05	-0.417118	3.02091e-14
51765	STK26	-0.00676614	0.409461	-0.60207	3.32001e-66	0.0507223	0.0357709
25790	CFAP45	1.53819	0.00110183	0.572945	0.117153	0.953229	0.0244638
41	ASIC1	0.349493	1.11616e-10	0.99183	9.37228e-95	0.87296	1.27843e-69
2887	GRB10	-0.091256	0.00208789	-1.87734	0	-1.41743	6.25026e-303
3084	NRG1	-2.95658	0.0118024	-1.38266	0.0544545	-0.324305	0.192819
23195	MDN1	-0.290153	2.74895e-25	-0.575373	4.56271e-87	-0.106044	3.85835e-05
54758	KLHDC4	0.446031	4.48719e-16	-0.0131227	0.280819	-0.187945	0.000853113
83992	CTTNBP2
23040	MYT1L
9612	NCOR2	0.700631	1.82349e-237	0.355371	4.80176e-56	0.487408	1.91197e-106
389177	TMEM212	-0.188147	0.00026478	-0.207107	3.39037e-05	0.864402	4.60928e-88
256710	GLIPR1L1
56652	TWNK	-0.266334	1.23003e-13	0.125141	8.66395e-05	-0.163889	1.57912e-06
284521	OR2L13
9058	SLC13A2
4292	MLH1	-0.199606	1.1492e-08	-1.11127	5.76236e-165	-0.869604	2.2037e-108
84525	HOPX			6.11984	7.471e-10	5.6757	1.12463e-07
2664	GDI1	0.605879	1.83779e-59	-0.110798	0.00380384	0.48717	2.01394e-37
60561	RINT1	-0.329027	1.35045e-07	-1.07301	2.03019e-52	-0.399843	1.41974e-10
4245	MGAT1	0.0674323	0.00148987	0.454811	3.45368e-114	0.174059	1.47236e-16
896	CCND3	-0.310354	3.0363e-75	0.144455	1.0844e-20	-0.509573	7.36652e-185
51499	TRIAP1	-0.903466	2.34176e-99	-0.242973	9.12664e-11	-0.42384	4.9931e-27
127294	MYOM3	1.33966	0.0856006	0.935869	0.122527	2.1772	0.00183342
55117	SLC6A15
124565	SLC38A10	0.0301776	0.130709	0.707799	3.51512e-240	0.108008	2.98933e-06
5539	PPY
345757	FAM174A	0.236683	0.0296332	-0.638818	1.07827e-06	-0.209206	0.031999
23185	LARP4B	-0.161807	1.5262e-06	-0.116541	0.000224207	0.204849	5.43261e-11
54873	PALMD
6470	SHMT1	0.229257	1.61971e-05	-0.691695	6.65031e-29	-0.582193	1.98617e-21
5045	FURIN	0.590947	1.18005e-92	1.40693	0	1.01565	0
9341	VAMP3	0.115089	0.0326144	-0.429681	5.7052e-12	0.0541171	0.108236
3609	ILF3	0.0923747	2.47551e-15	-0.380948	1.83175e-202	-0.467531	2.33534e-289
55227	LRRC1	-1.23898	4.48645e-06	0.16988	0.155448	1.00827	2.01044e-08
1672	DEFB1	-0.956577	0.305743	3.03238	0.000211596	2.99762	0.000243038
2768	GNA12	0.335268	1.03214e-24	0.178777	4.58326e-08	0.18004	4.09325e-08
23014	FBXO21	-0.372809	0.000607992	0.545159	2.96554e-09	0.647985	1.31544e-12
9526	MPDU1	-0.538631	2.15447e-50	-1.02403	4.37438e-152	-1.53895	3.89556e-280
389493	NUPR2	0.280462	0.250923	0.0323769	0.313722	-0.0161825	0.261163
1102	RCBTB2	-0.671598	3.6331e-16	0.242256	0.000255603	1.03048	2.61578e-63
7027	TFDP1	-0.522632	2.80478e-212	-0.991246	0	-0.842771	0
1478	CSTF2	-0.510754	8.72152e-30	-1.19555	9.01333e-125	-1.15877	1.52177e-116
439	ASNA1	-0.157935	2.70066e-11	0.0866199	6.20309e-05	-0.550407	2.96134e-104
51537	MTFP1	0.148533	5.93646e-06	-0.341055	5.76682e-22	-0.6854	1.62629e-72
345651	ACTBL2
8676	STX11	0.490123	2.92465e-08	0.443509	2.9651e-07	0.954624	1.02274e-31
115708	TRMT61A	-0.853578	1.13171e-74	0.0334715	0.149074	-0.568951	2.4248e-37
23469	PHF3	-0.043715	0.138116	-0.300761	7.86989e-16	0.744976	1.11725e-122
386682	KRTAP10-3			0.0323769	0.323928	1.51834	0.10438
253582	TMEM244
18	ABAT	0.298237	0.0314173	0.772618	7.18595e-09	1.38619	1.40788e-29
338322	NLRP10
6598	SMARCB1	0.0517253	0.0119273	-0.516743	1.55325e-107	-0.808988	2.64946e-231
5826	ABCD4	0.431929	6.20762e-13	0.510173	2.43419e-18	0.564496	4.33323e-22
22797	TFEC	1.27898	3.71367e-40	0.870047	1.78511e-17	2.45019	9.28524e-212
63035	BCORL1	1.0552	1.22689e-41	0.964277	1.47697e-34	1.05633	1.25318e-41
54680	ZNHIT6	-0.708084	1.58174e-37	-0.536708	5.72228e-24	-0.115257	0.00764875
7105	TSPAN6	-0.170455	0.29266	0.176885	0.181474	0.882014	6.62762e-05
54928	IMPAD1	-0.527565	1.09473e-88	-0.6688	4.42944e-136	-0.311475	2.9156e-34
4790	NFKB1	-0.51101	1.35133e-30	-0.724179	1.82269e-56	-0.527979	2.14563e-32
3652	IPP	0.379187	0.0345196	0.586917	0.000719258	0.726819	2.77183e-05
9278	ZBTB22	0.649331	2.80099e-37	0.182524	0.000428193	0.427859	4.1646e-16
29097	CNIH4	-0.673679	2.83384e-84	-1.10558	6.41709e-195	-1.12036	2.87514e-195
374378	GALNT18	-0.54154	0.230541	-2.55259	0.00267581	-1.1723	0.0363842
148	ADRA1A	0.269722	0.0712358	0.546888	0.000289296	0.701052	3.23244e-06
6453	ITSN1	-0.140053	0.0397972	-0.52586	1.13364e-11	-0.0270668	0.200664
84337	ELOF1	-0.0638497	0.0384041	0.812929	2.48699e-180	0.382887	2.11781e-35
7709	ZBTB17	0.454562	1.76567e-24	0.3073	7.36361e-12	0.181261	4.47205e-05
8383	OR1A1
146279	TEKT5	1.04342	0.29266	3.93927	7.72544e-05	5.09073	1.59719e-09
81539	SLC38A1	-0.884637	7.74641e-288	-1.39576	0	-0.888823	2.68928e-286
2703	GJA8
55156	ARMC1	-0.307615	1.84773e-22	-0.827012	4.66979e-129	-0.48391	4.9293e-50
6659	SOX4	0.657751	2.349e-72	0.37401	9.11633e-23	0.522537	4.9215e-44
728318	KRTAP9-1
157	GRK3	-0.0478708	0.196428	0.240287	2.4474e-07	0.860464	9.77598e-89
2009	EML1	-3.27851	0.00366634	-1.28955	0.0460591	-2.2312	0.00756944
1909	EDNRA	-0.956577	0.305743			0.0907327	0.259671
317701	VN1R2	0.110096	0.318823	0.0157884	0.316286	0.612789	0.000761776
7179	TPTE	-0.259043	0.358241	-0.205336	0.261719	-0.3487	0.177648
58480	RHOU	0.0846061	0.198392	1.28118	3.29612e-70	1.98831	5.67189e-208
22905	EPN2	0.956758	7.86105e-34	0.790478	7.89322e-23	1.28165	5.99488e-66
2627	GATA6	-2.27851	0.0645224	-3.28955	0.0184596	-2.2312	0.0339634
654254	ZNF732	-1.3964	0.131897	-1.4218	0.0808966	-0.29994	0.210725
163154	PRR22	-1.28702	1.32453e-24	-0.606185	2.62015e-08	-1.3277	7.70573e-26
1213	CLTC	-0.21588	4.82876e-32	-0.0940441	7.40513e-08	0.172022	8.18804e-24
352954	GATS	0.641543	0.0224038	1.74912	4.3221e-13	2.01728	4.90192e-18
643988	FNDC10	0.944275	9.28888e-111	0.72533	5.34302e-62	0.33071	1.37267e-12
27324	TOX3			1.61734	0.113854
6323	SCN1A
6209	RPS15	0.0864895	9.05691e-29	0.15558	9.28499e-93	-0.074116	1.31502e-20
9209	LRRFIP2	-0.0344863	0.270168	-0.272379	9.88354e-08	0.232673	6.4001e-07
728137	TSPY3
1990	CELA1	1.19543	0.0240068	2.81665	1.36195e-11	2.41266	5.72429e-08
84530	SRRM4	-0.410789	0.282735	-1.47351	0.0227887	0.431895	0.130805
10319	LAMC3	-0.54154	0.132212	1.83208	1.25566e-10	0.545299	0.0435989
114926	SMIM19	-0.203873	1.62544e-07	-0.45363	1.93803e-29	-0.267491	6.43966e-12
7699	ZNF140	-0.629146	9.53688e-12	-0.565276	2.59228e-10	-0.103226	0.0697787
79873	NUDT18	0.341133	4.83358e-07	0.647761	2.53875e-24	0.0175562	0.225893
55079	FEZF2
51744	CD244	-0.278505	2.22368e-06	0.526115	3.6369e-25	1.00045	3.41326e-99
440699	LRRC52
93233	CCDC114	0.520435	0.131364	1.46866	1.69796e-05	2.3608	6.22676e-15
84817	TXNDC17	-0.353347	1.86388e-14	-0.497506	1.93217e-26	-0.817721	3.82701e-60
6205	RPS11	-0.0121997	0.00381811	-0.172942	0	-0.262291	0
283080	C10orf126	0.436324	0.167974	0.222759	0.21082	0.558422	0.0520528
166752	FREM3	0.0434226	0.459214			-0.909267	0.1725
284467	FAM19A3
5141	PDE4A	0.43712	5.42846e-31	0.490795	5.58259e-40	0.604469	7.40722e-61
343069	HNRNPCL1	-0.083522	0.437078	-1.40497	0.0360813	-0.399223	0.16514
10362	HMG20B	0.966385	0	0.486059	8.65703e-93	0.290536	1.03368e-31
952	CD38	0.963176	1.04101e-32	0.85908	5.75157e-26	2.06299	1.6317e-208
6758	SSX5	0.508819	0.316836	0.186313	0.290746	1.55192	0.0201044
9636	ISG15	-0.00471887	0.45414	0.166585	0.00337029	-0.375329	2.4319e-08
90485	ZNF835	0.529837	0.0212711	0.499265	0.0169821	1.15688	5.66948e-08
26064	RAI14	-2.9262	1.79931e-16	-1.87836	9.92762e-11	-0.463856	0.0157787
4158	MC2R	0.314384	0.342271	0.472531	0.182614	1.22625	0.0168954
644096	SDHAF1	0.188393	0.000350346	-0.38029	4.32809e-11	-0.566145	7.99764e-21
283985	FADS6	0.507151	0.0811764	0.638511	0.0198892	0.766831	0.00566579
90332	EXOC3L2	0.315096	0.113547	-0.308702	0.0926659	0.729734	0.000376539
54737	MPHOSPH8	-0.125747	0.000552345	0.0313195	0.142025	0.528358	6.70029e-58
57649	PHF12	0.215689	8.0178e-08	0.184188	2.40391e-06	0.353018	1.71246e-19
26291	FGF21			0.0323769	0.323928
51364	ZMYND10	1.01171	0.00418552	1.0634	0.00136563	1.32206	5.19549e-05
5949	RBP3	-0.956577	0.305743	-0.967623	0.204098	1.09073	0.112172
140873	C20orf173
8729	GBF1	0.389197	2.27355e-28	0.406404	1.59083e-31	0.210168	3.90397e-09
80864	EGFL8	0.936924	9.43448e-19	0.172917	0.0600154	0.974133	1.50084e-20
84446	BRSK1	1.33293	0.000504046	2.3054	8.50212e-13	2.81563	4.54231e-21
84189	SLITRK6	0.0434226	0.459214	0.0323769	0.323928	1.09073	0.154221
3948	LDHC
66000	TMEM108
55009	C19orf24	-0.235453	4.11502e-13	0.255699	3.46918e-18	-0.46938	6.9712e-44
7701	ZNF142	0.346797	1.63883e-11	0.0323769	0.197008	0.00614736	0.251576
441272	SPDYE3	0.0821522	0.207677	0.50533	8.4922e-10	0.427325	2.6376e-07
55240	STEAP3	0.0458541	0.15999	0.746608	7.02892e-94	0.653912	6.22035e-69
51074	APIP	-0.124648	0.0426875	-0.145258	0.0126718	0.414666	5.56625e-12
4016	LOXL1	0.168954	0.388333	0.479836	0.148982	1.43866	0.00123607
10006	ABI1	-0.33558	6.10988e-20	-0.249503	2.18234e-12	0.238102	4.55528e-13
94101	ORMDL1	-0.44394	3.986e-15	-0.546191	6.9671e-22	0.104731	0.0144539
100507290	ZNF865	0.535702	1.41718e-45	0.470373	2.64109e-35	0.480162	3.30874e-36
25903	OLFML2B			4.2023	0.00131963	4.09073	0.00177396
168391	GALNTL5
7411	VBP1	-0.557183	1.23792e-41	-1.37701	2.16514e-187	-0.973869	1.55094e-106
83642	SELENOO	0.708605	2.87499e-53	0.248207	3.27258e-07	0.0861425	0.0315548
9027	NAT8
5695	PSMB7	-0.245016	9.96733e-34	-0.402324	1.25264e-84	-0.656732	8.91848e-200
7163	TPD52	-0.519599	3.97412e-139	-1.39886	0	-0.752064	3.87048e-264
57198	ATP8B2	0.745604	1.92049e-27	1.29932	7.69558e-98	1.46546	1.15947e-128
401505	TOMM5	-0.721896	7.36492e-113	-0.368341	7.4023e-35	-0.555984	6.29073e-71
79726	WDR59	0.257472	2.9544e-11	0.392687	8.49309e-26	0.34863	3.90209e-20
199990	FAAP20	0.511234	1.08893e-37	0.588215	2.26308e-51	0.190842	2.79177e-06
258	AMBN
170370	FAM170B	0.0434226	0.459214	0.0323769	0.323928
339122	RAB43	2.1035	2.33241e-207	0.790647	1.98905e-20	0.674783	1.20614e-14
81466	OR2L5
55844	PPP2R2D	-0.265835	1.78006e-08	-0.118127	0.00441272	0.169134	4.83532e-05
10098	TSPAN5	-3.45908	9.03053e-08	-0.885161	0.013641	-1.08984	0.00417007
59351	PBOV1	0.482966	0.0278463	0.682477	0.00112211	0.653067	0.00157547
79637	ARMC7	0.106776	0.113216	0.997339	1.10368e-48	0.61798	2.26449e-17
30832	ZNF354C					4.44547	0.000429203
83896	KRTAP3-1
54537	FAM35A	-0.390141	6.7121e-13	-0.421135	4.67073e-15	0.118083	0.00640282
141	ADPRH	0.0323107	0.340246	0.388578	9.38798e-09	0.357759	1.40138e-07
80739	MPIG6B	0.446484	0.135347	0.869675	0.00452773	0.960811	0.00158855
26271	FBXO5	-0.614195	2.30157e-32	-1.28045	6.03955e-109	-1.05277	1.03165e-78
29117	BRD7	-0.340736	1.062e-18	-0.979655	2.23729e-116	-0.564009	6.30738e-45
100131755	ARMCX4	0.0434226	0.459214	-1.55259	0.120439
254950	KRTAP15-1
10911	UTS2	0.530774	0.00296173	0.845499	4.7835e-07	1.26813	2.05333e-15
1060	CENPC	-0.000225257	0.464807	-0.893145	4.28945e-20	-0.0443842	0.173834
3759	KCNJ2	0.0434226	0.459214	-1.55259	0.120439	1.09073	0.0847481
2104	ESRRG
55796	MBNL3	-0.595007	1.37422e-08	-1.10933	1.19677e-22	-0.372077	9.51846e-05
2894	GRID1			5.2023	5.71082e-06	5.54491	3.7191e-07
4221	MEN1	0.251773	1.12436e-14	0.65096	1.62144e-103	0.28686	5.4423e-19
10758	TRAF3IP2	0.637735	3.52921e-53	0.433214	3.14716e-24	0.683266	2.27529e-61
55628	ZNF407	-0.228875	0.00294079	-0.617503	9.67635e-14	-0.27019	0.000272006
389114	ZNF662	0.422584	0.0629285	0.892808	5.87006e-05	1.12428	2.53725e-07
2526	FUT4	-0.0174599	0.265687	0.0993372	2.23995e-05	0.324492	2.78639e-43
53831	GPR84	-0.427672	1.72169e-06	-0.103966	0.0845699	-0.533081	2.73604e-09
81576	CCDC130	0.288282	6.80601e-10	0.0675273	0.0641184	0.184651	4.46239e-05
150684	COMMD1	-0.166524	0.0250365	0.158894	0.0138198	-0.0501298	0.152923
10003	NAALAD2	-0.509118	0.172176	-0.339592	0.170664	0.718764	0.022338
29880	ALG5	-0.83207	1.69069e-101	-0.810413	5.18848e-98	-0.886056	1.20748e-111
201626	PDE12	-0.16352	0.00103171	-0.868242	5.41016e-53	-0.546317	4.04863e-24
143098	MPP7	0.52161	0.0062335	0.857202	1.77368e-06	1.68742	6.79907e-26
80731	THSD7B
3420	IDH3B	0.151054	2.5279e-12	0.0405703	0.0264073	-0.245273	1.8386e-26
55800	SCN3B	0.163919	0.323861	-0.173446	0.218481	0.777822	0.00337625
5130	PCYT1A	-0.154922	0.0187238	-0.143303	0.0159805	0.107482	0.0348542
728072	CT47A5
5684	PSMA3	-0.522025	2.28969e-73	-0.861243	8.56201e-177	-0.623337	1.7643e-99
25998	IBTK	-0.00736187	0.419684	-0.602222	2.2814e-41	0.0599107	0.0446087
6261	RYR1	1.04316	0.00143737	1.59942	5.63201e-08	2.63047	1.95098e-25
374454	KRT77	0.0434226	0.459214	0.0323769	0.323928	0.0907327	0.260523
344658	SAMD7	1.15846	0.0806182	0.960775	0.0840371	1.67759	0.0055102
54903	MKS1	0.205324	0.000403236	-0.270434	1.01559e-05	-0.33011	1.46304e-07
2812	GP1BB	-0.482461	0.000141613	0.11355	0.121486	-0.730606	2.23245e-08
200810	ALG1L	0.358368	0.0585658	0.523962	0.00439839	0.263334	0.0689371
4869	NPM1	-0.502135	0	-0.567709	0	-0.208519	4.84534e-253
8349	HIST2H2BE	0.245461	0.108964	-0.365191	0.0280687	0.136406	0.137169
285855	RPL7L1	-0.388809	8.19526e-171	-0.402241	3.20512e-183	-0.132233	4.79152e-23
2830	GPR6
3670	ISL1	1.04342	0.29266			0.0907327	0.260523
7391	USF1	0.107485	0.00426443	0.117177	0.00105411	0.0490654	0.0663551
2969	GTF2I	-0.300626	2.58051e-65	-0.0225701	0.069897	0.186082	1.7025e-30
79684	MSANTD2	-1.0554	7.17637e-13	-0.585636	7.08004e-06	0.220447	0.0209865
149708	WFDC5
643803	KRTAP24-1
149018	LELP1
78988	MRPL57	-0.365153	5.90878e-42	-0.29088	2.22249e-28	-0.539807	5.70717e-84
150372	NFAM1	1.60398	6.42039e-139	2.33665	0	2.2112	0
11034	DSTN	-0.260169	2.65892e-08	0.513964	7.20009e-37	0.759126	2.30526e-83
4909	NTF4	-1.17897	0.134028	-3.77498	0.00525805	-1.13166	0.0742016
100533106	ZHX1-C8orf76	0.429834	0.000992772	-0.576561	0.000117219	0.109765	0.130275
144321	GLIPR1L2	-0.0240366	0.436674	0.065873	0.249247	0.967346	4.7681e-10
5148	PDE6G	0.45846	0.180803	1.47716	4.31464e-05	1.62125	5.10906e-06
129831	RBM45	-0.795672	3.06632e-14	-0.389187	3.03341e-05	-0.151798	0.0348204
3065	HDAC1	-0.32969	1.67697e-67	-0.128062	1.41574e-12	-0.243521	1.52908e-38
27113	BBC3	0.754893	3.84258e-104	0.289981	8.14021e-15	0.369586	3.59119e-23
493911	PHOSPHO2	-0.566729	0.0214431	0.090844	0.241407	0.518619	0.00597729
344901	OSTN					4.26066	0.000936921
7621	ZNF70	0.0575234	0.359855	0.48899	0.00030711	0.559362	3.65485e-05
333929	SNAI3	0.757372	4.55186e-28	1.40449	7.99266e-117	1.19193	2.48201e-77
100505679	UBE2Q2L	-0.756211	0.0772923	-0.446386	0.12387	0.569029	0.0456881
285231	FBXW12	-0.956577	0.305743			0.0907327	0.259671
10743	RAI1	0.368658	1.77956e-18	-0.251811	3.34142e-08	-0.106084	0.00730291
1345	COX6C	-0.311213	1.03469e-72	-0.232319	6.39844e-43	-0.350111	1.31181e-89
758	MPPED1	1.40599	4.39321e-06	2.37477	2.0848e-20	2.05156	4.89502e-14
23029	RBM34	-0.422771	7.99569e-27	-0.546119	1.3454e-42	-0.200498	6.35294e-08
23767	FLRT3			1.61734	0.113854	2.41266	0.0260588
14	AAMP	0.165086	4.95193e-11	0.32536	2.98324e-41	-0.0591824	0.00842205
219968	OR5B21
84640	USP38	-0.245069	0.00121904	-0.205642	0.00311644	0.211735	0.00115139
2587	GALR1
100505478	LOC100505478
10898	CPSF4	-0.187311	1.87111e-08	-0.219395	2.50856e-11	-0.57663	8.10894e-59
9556	C14orf2	-0.357967	4.31696e-36	0.00328979	0.304321	-0.307784	1.33197e-27
2328	FMO3
25946	ZNF385A	-0.111733	9.93674e-05	1.78267	0	1.24846	0
51124	IER3IP1	-0.546501	1.87256e-49	-0.874323	4.54506e-112	-0.52815	2.13521e-46
3786	KCNQ3	0.101781	0.318823	1.75662	1.75583e-32	2.6385	9.11222e-94
7867	MAPKAPK3	0.258574	1.16371e-36	0.513288	4.95039e-154	0.0497178	0.00699102
83876	MRO	0.171714	0.283299	0.259937	0.121884	1.08868	9.63235e-07
80258	EFHC2			3.83973	0.0046634	4.99762	2.2471e-05
284391	ZNF844	1.2924	8.13559e-05	-0.46455	0.113427	1.18065	0.00018916
387914	SHISA2	-0.104676	0.362766	2.03616	6.00312e-25	1.63924	1.0886e-14
4580	MTX1	0.414991	1.51182e-31	0.595644	3.68093e-68	0.214468	2.9482e-09
91947	ARRDC4	-0.834685	9.76513e-23	0.742567	4.4823e-31	-0.690513	5.50949e-17
10011	SRA1	-0.062356	0.0704973	-0.348255	4.35248e-18	-0.791064	2.60455e-72
10273	STUB1	0.265237	4.20231e-26	0.30613	2.61222e-35	-0.231093	1.99341e-17
3554	IL1R1	-1.37372	7.07913e-05	-0.811083	0.00438743	-0.794081	0.00433753
6158	RPL28	0.459392	0	0.58477	0	0.235095	0
10127	ZNF263	-0.13481	0.00245926	-0.170052	9.2059e-05	-0.162922	0.000153183
119180	LYZL2
6936	GCFC2	-0.300519	3.34326e-06	-1.09158	1.2185e-49	-0.0352454	0.165989
9191	DEDD	0.22436	5.49325e-06	0.10651	0.0145943	0.145514	0.00146197
118427	OLFM3
1000	CDH2	-3.95658	0.000107128	-2.38266	0.00104229	-2.90927	0.000287381
11222	MRPL3	-0.631767	9.70323e-199	-1.05026	0	-0.758708	3.25441e-270
9818	NUP58	-0.535936	1.94027e-86	-1.31677	0	-0.75283	3.31134e-155
221823	PRPS1L1					0.0907327	0.260523
27181	SIGLEC8	-0.509138	0.073237	0.413751	0.0513704	0.701354	0.00263826
79893	GGNBP2	-0.1418	0.000641484	-0.289127	9.31666e-12	0.184974	1.56084e-06
140876	FAM65C	-0.371615	0.370272	0.617339	0.183327	0.675695	0.138476
79783	SUGCT	-0.152825	0.0956754	-0.180453	0.0366896	-0.207998	0.0181936
3955	LFNG	-0.0500283	0.266774	1.25208	3.07991e-107	0.829405	4.19097e-41
5367	PMCH	-0.877426	0.188991	-1.75919	0.0368857	0.0278646	0.262062
22974	TPX2	0.0698426	0.000998439	-1.80645	0	-1.55888	0
54980	C2orf42	-0.47953	6.8032e-06	-0.262193	0.00467553	-0.22795	0.00933477
119	ADD2	1.62839	0.174461	0.0323769	0.323928	1.09073	0.154221
64132	XYLT2	0.973873	8.7208e-69	0.733266	3.43775e-37	0.818322	2.43291e-46
4438	MSH4	-0.54154	0.347315	-0.552586	0.234696	1.50577	0.034066
54899	PXK	-0.180148	1.8513e-17	-0.886402	8.07403e-306	-0.416488	2.36239e-79
29887	SNX10	-0.618971	3.47629e-28	-0.0111073	0.281169	0.491997	2.25177e-26
55039	TRMT12	0.0660343	0.133485	-0.435128	4.61528e-14	-0.0985191	0.0253031
83931	STK40	0.204865	8.02408e-11	-0.0375479	0.09676	-0.166382	3.52242e-07
84992	PIGY	-0.627879	5.19414e-70	-0.533749	2.3892e-53	-0.321333	1.27936e-21
8904	CPNE1	0.22422	2.26049e-28	0.258984	2.2323e-38	0.177179	3.32375e-18
2597	GAPDH	-0.0161953	2.12825e-06	-0.167427	0	-0.458585	0
8370	HIST2H4A	-0.431915	0.176761	1.19949	6.53427e-05	1.9162	3.57329e-12
5441	POLR2L	-0.524391	3.07966e-48	0.357818	1.31563e-31	-0.482299	1.63219e-41
84650	EBPL	-0.056113	0.0267203	-0.439429	1.97129e-53	-0.493154	2.13524e-64
79607	FAM118B	-0.732182	1.77251e-16	-0.278122	0.000317897	-0.258579	0.000633782
10966	RAB40B	0.501904	0.000575572	1.16045	4.63302e-19	1.42245	1.10597e-29
340980	OR52B6
1871	E2F3	-0.447606	5.16471e-26	-0.54716	1.8221e-37	-0.112181	0.00195929
92344	GORAB	-1.05766	4.49131e-12	-0.261354	0.0202758	0.334658	0.00202938
342926	ZNF677	0.112625	0.30771	-0.0251086	0.305175	0.563263	0.00123133
79930	DOK3	0.738568	3.04921e-05	-0.45305	0.0159541	-0.473766	0.0110661
57584	ARHGAP21	0.0434226	0.321015	-0.798541	4.38769e-16	0.349128	8.67847e-06
55664	CDC37L1	-0.302522	0.00119753	-0.242685	0.0042153	0.374039	4.30519e-06
8517	IKBKG	0.268786	1.693e-08	-0.0676207	0.0701735	-0.395395	8.61657e-14
64770	CCDC14	0.032781	0.2672	-0.971415	4.67648e-68	0.310201	3.24743e-12
3912	LAMB1	-1.43462	0.000638316	-1.16556	0.00180569	-0.735238	0.0177112
10908	PNPLA6	0.689075	9.42358e-225	1.50509	0	1.14358	0
6637	SNRPG	-0.603499	2.46492e-93	-0.602307	6.21707e-94	-0.753843	5.08099e-136
51015	ISOC1	-0.212806	0.0062261	-0.69592	5.8985e-16	-0.447831	4.22335e-08
57642	COL20A1
548644	POLR2J3	0.767074	1.19631e-148	0.287816	1.62051e-19	0.363234	3.09111e-30
9747	TCAF1	-0.732926	0.0274731	-0.597347	0.0340132	-0.00335647	0.266841
1844	DUSP2	0.184353	0.00304221	0.0865021	0.0705897	-0.311781	3.26806e-06
116966	WDR17	0.519462	0.0279206	0.595858	0.00701905	1.69116	1.25946e-16
347527	ARSH
7186	TRAF2	0.137783	0.00441709	-0.232574	5.3216e-06	-0.664046	2.77356e-31
80829	ZFP91	-0.377496	5.29962e-33	-1.0485	1.63242e-195	-0.491298	1.61878e-52
10346	TRIM22	0.164835	2.48329e-05	-0.0716308	0.032421	0.728985	7.24909e-93
51447	IP6K2	0.235406	4.7787e-09	0.0689763	0.0383586	-0.0676914	0.0364349
100170765	ERICH4	0.218509	0.29266	-0.673892	0.042843	0.136536	0.20049
252969	NEIL2	0.292713	2.19362e-08	0.686837	1.12764e-45	0.805274	2.0607e-63
25932	CLIC4	-0.5777	8.86487e-112	-0.700565	3.5736e-158	-0.554246	8.03454e-103
93550	ZFAND4	-0.0281306	0.443612	0.85954	6.89318e-05	1.47639	2.67421e-13
132228	LSMEM2	-0.44253	0.332267	-0.460955	0.221491	0.327692	0.197845
7965	AIMP2	-0.514938	1.61865e-38	-0.546559	2.25876e-43	-0.868194	1.06891e-93
79183	TTPAL	-0.477878	2.97298e-08	0.321701	8.39016e-06	0.452283	3.89802e-10
139341	FUNDC1	0.0475505	0.342085	0.0970463	0.138924	0.523233	1.20914e-07
124801	LSM12	-0.319923	1.01849e-27	-0.386887	1.46967e-39	-0.126072	4.03723e-06
7593	MZF1	0.550331	2.95088e-20	0.0708891	0.104457	0.205987	0.000464184
252995	FNDC5	0.0434226	0.459214	1.03238	0.11391	1.8277	0.0127302
100505385	IQCJ-SCHIP1	-1.67027	0.163299	2.18361	0.00234302	2.89746	1.29898e-05
10847	SRCAP	0.20623	2.86765e-18	0.194464	8.78905e-17	0.0618208	0.00403726
23307	FKBP15	0.00623923	0.429586	0.544442	1.42184e-47	0.702633	1.01935e-80
5730	PTGDS	-0.129414	0.328057	2.08941	1.15315e-30	1.44032	1.30592e-12
1260	CNGA2
138429	PIP5KL1	-0.429065	0.030409	1.07085	2.49211e-11	0.671356	5.4705e-05
353333	KRTAP10-10	0.0434226	0.459214			0.0907327	0.259671
2220	FCN2					0.0907327	0.260523
1591	CYP24A1					3.41266	0.0125379
100132396	ZNF705B
100130357	LOC100130357	0.0368092	0.44277	0.508681	0.0408814	1.18246	8.95114e-06
51726	DNAJB11	-0.550747	6.41433e-47	-0.41664	2.80685e-29	-0.37565	4.37468e-24
5606	MAP2K3	0.818365	3.83396e-96	0.526312	1.7773e-37	0.295052	5.08033e-12
1390	CREM	-0.721185	1.23657e-10	-0.610506	1.25006e-08	-0.405826	5.58834e-05
100287932	TIMM23	-0.607349	1.12123e-84	-0.441085	1.21209e-48	-0.667085	7.64069e-99
55902	ACSS2	0.92509	2.14171e-145	0.799087	3.10192e-105	1.16541	1.40898e-246
153572	IRX2					0.0485045	0.264301
1977	EIF4E	-0.447403	5.6075e-49	-0.73351	4.12019e-118	-0.395651	3.1147e-39
2023	ENO1	-0.0488712	3.82915e-25	0.316515	0	-0.15172	1.46625e-218
644943	RASSF10
9788	MTSS1	-1.14267	1.47249e-08	1.20943	7.1803e-20	1.92023	7.56471e-59
3445	IFNA8
1669	DEFA4
54913	RPP25	-0.211789	2.67124e-10	-0.0635366	0.0211879	-0.475271	7.78564e-42
1825	DSC3	0.376278	0.163166	0.534157	0.0441912	1.00073	0.000486844
90625	ERVH48-1	1.45846	0.0760297	0.447414	0.238278	1.6757	0.0209855
23137	SMC5	-0.349514	1.63975e-10	-0.901089	1.1924e-51	0.0725589	0.0496845
1285	COL4A3
150468	CKAP2L	0.382674	2.45205e-08	-2.44894	1.32448e-107	-1.71921	1.01278e-67
7335	UBE2V1	-0.182851	5.86554e-16	0.124383	2.80883e-09	0.0794374	9.8126e-05
1959	EGR2	-0.219612	0.365608	1.69534	6.58947e-05	2.1782	5.5707e-08
55693	KDM4D	1.04342	0.174461	1.44741	0.0477703	2.6757	0.000159291
132204	SYNPR
89797	NAV2	-1.86347	0.000316627	0.295411	0.151402	-0.728695	0.0301091
11167	FSTL1	-2.20896	6.39682e-11	-2.72251	6.92421e-14	-2.44176	2.26348e-12
344558	SH3RF3	0.155068	0.181343	-2.65568	4.42173e-27	-1.89278	2.82042e-18
113146	AHNAK2	-0.714689	1.27135e-06	0.891147	6.68354e-16	0.93682	2.17063e-17
10803	CCR9			3.61734	0.00885004	4.6757	0.000141548
107984640	LOC107984640			1.03238	0.197008	1.6757	0.0869459
6383	SDC2	-0.584861	2.61898e-150	-0.113548	1.98621e-08	-0.138965	1.45012e-11
8621	CDK13	-0.29498	2.42641e-11	-0.428236	8.61641e-22	0.0457666	0.0848348
7059	THBS3	1.08582	1.34607e-26	1.42638	6.9207e-51	1.77039	2.79436e-85
22985	ACIN1	-0.123242	3.14128e-10	-0.212088	4.23344e-27	-0.0430983	0.00920936
151871	DPPA2	0.0434226	0.459214	1.03238	0.197008	0.0907327	0.260523
85300	ATCAY	0.227108	0.034375	0.183625	0.0455582	0.461408	1.40814e-05
5119	CHMP1A	0.307284	2.00893e-23	0.73709	4.9355e-149	0.213307	5.59725e-12
4861	NPAS1	0.755829	2.12035e-25	1.08759	1.04852e-57	0.990869	7.22654e-46
256714	MAP7D2					0.0907327	0.257894
9246	UBE2L6	1.91115	2.0251e-256	2.70762	0	2.7232	0
339559	ZFP69	-0.364938	0.000184826	-1.77101	6.64957e-46	-0.692573	1.73845e-11
222537	HS3ST5
8139	GAN	0.330304	0.0609133	-0.91104	7.96948e-05	-0.249343	0.0784437
9646	CTR9	-0.505778	6.9265e-38	0.0112832	0.258957	0.123513	0.000193907
80045	GPR157	2.43574	8.03003e-13	2.2222	1.30664e-10	2.93622	3.2012e-21
79664	ICE2	-0.1297	0.00355122	-0.851051	5.68813e-62	-0.0675735	0.0439416
9686	VGLL4	-0.0966553	0.0569433	-0.409062	2.13256e-12	-0.60461	4.34229e-23
57325	KAT14	-0.383362	9.12046e-14	-0.456117	6.9513e-19	-0.0352146	0.139322
10621	POLR3F	-0.568942	7.43773e-12	-0.87813	3.6683e-24	-0.541884	3.06121e-11
56901	NDUFA4L2	0.201155	0.00400007	-0.904218	7.0425e-26	-1.17045	6.74416e-38
285973	ATG9B	-0.693543	0.275989	0.0323769	0.323928	0.57616	0.146164
25862	USP49	-0.0559199	0.190144	0.0325283	0.2012	0.828998	1.16639e-63
8530	CST7	0.281993	8.85089e-48	-0.54525	1.6588e-132	-0.913897	0
55207	ARL8B	-0.386693	8.96547e-52	-0.608562	7.75306e-118	-0.0075398	0.212082
28513	CDH19
84033	OBSCN	1.36535	2.15685e-10	2.71355	2.88767e-58	2.49954	1.73396e-45
8491	MAP4K3	-0.0642912	0.318823	-0.228583	0.0313275	0.54922	5.69977e-07
221935	SDK1	-2.65702	0.00285098	-0.498138	0.156627	0.712221	0.0521143
202559	KHDRBS2	-0.54154	0.347315	3.03238	8.43199e-06	4.31313	1.72899e-14
8999	CDKL2
390748	PABPN1L					3.41266	0.0125379
29919	C18orf8	-0.239196	2.16791e-06	-0.791572	1.23143e-46	-0.309181	8.5715e-10
55357	TBC1D2	0.605089	1.29102e-11	1.39531	5.2438e-73	1.49042	3.91853e-84
25873	RPL36	0.0332698	3.03941e-05	-0.0403098	3.18476e-07	-0.295895	9.97837e-266
10251	SPRY3	-0.650474	0.0268916	-0.704589	0.0107912	-0.0182017	0.259671
389541	LAMTOR4	0.178783	7.99295e-10	0.769826	2.04823e-192	0.29297	6.97583e-25
729159	LOC729159	0.274307	0.313373	0.0214058	0.323449	0.554854	0.0821018
4626	MYH8
8431	NR0B2
7993	UBXN8	-0.701958	8.1792e-38	-0.749057	8.38791e-43	-0.274312	3.32683e-08
5885	RAD21	-0.301837	5.48169e-186	-1.76967	0	-1.17534	0
25800	SLC39A6	-0.597541	2.38858e-66	-0.848892	1.59349e-122	-0.305457	1.98721e-20
26253	CLEC4E	-0.227974	0.326809	-0.0673541	0.298269	0.382412	0.111324
83394	PITPNM3	-0.219612	0.32249	-1.38266	0.00437129	-1.0348	0.0143219
221302	ZUFSP	0.0827892	0.164063	-0.49106	2.22835e-09	0.124262	0.0332199
83661	MS4A8
6235	RPS29	-0.187741	1.83458e-96	-0.414223	0	-0.476677	0
9875	URB1	0.40134	1.26529e-34	0.0302141	0.143381	0.0595378	0.0290496
79948	PLPPR3	0.21871	3.72667e-64	0.471485	0	0.06927	9.62684e-08
170680	PSORS1C2			-1.55259	0.120439	-0.49423	0.199818
23172	FAM175B	-0.263153	3.10898e-07	-0.499944	4.09755e-21	-0.0410148	0.123298
51725	FBXO40	1.08942	0.0215759	0.343193	0.196665	0.908068	0.0267122
26015	RPAP1	0.502055	2.45602e-39	0.347607	3.70404e-19	0.044267	0.0886186
100287226	ZNF729
198437	LKAAEAR1	0.236068	0.245704	-0.716084	0.0197416	-1.71662	2.96291e-05
340204	CLPSL1
2817	GPC1	0.888144	1.11153e-17	-0.845367	6.96484e-10	-0.682675	2.57679e-07
116238	TLCD1	-0.0830801	0.238921	-0.0073494	0.316458	-0.521197	1.78289e-06
79465	ULBP3	0.437836	1.56885e-05	0.762386	9.34121e-16	0.957799	5.78636e-25
57704	GBA2	0.171366	0.000350005	-0.286344	2.17679e-08	-0.102789	0.0150182
126669	SHE	0.0212332	0.457549	1.22022	7.03096e-06	1.27929	2.16225e-06
646424	SPINK8
25778	DSTYK	0.321817	3.39113e-05	0.278345	0.000180874	0.758759	7.73325e-26
1605	DAG1	-0.109067	0.0797398	0.0121355	0.291685	-0.0723376	0.093708
497190	CLEC18B	1.79401	0.0353495	-1.4218	0.13929
6892	TAPBP	0.577937	1.73133e-171	0.247636	7.06247e-30	-0.0429422	0.021802
6373	CXCL11	-0.195364	0.265653	0.749647	0.000698873	0.683823	0.00168525
94056	SYAP1	-0.223857	8.95345e-06	-0.327709	8.72889e-11	0.00854677	0.239404
1945	EFNA4	0.330616	0.00841596	1.03238	1.05122e-19	0.634872	1.28793e-07
969	CD69			6.58697	8.49434e-13	5.55016	3.55095e-07
196446	MYRFL
23536	ADAT1	0.0155063	0.390013	-0.0781496	0.0687971	0.210857	5.43084e-05
100129278	TDRD15
9477	MED20	-0.455856	4.35114e-22	0.0330142	0.16287	-0.0171896	0.197628
4207	BORCS8-MEF2B	0.412061	0.00384005	0.266068	0.0308605	0.286469	0.0190419
4089	SMAD4	-0.542928	5.70483e-39	-0.602651	2.29483e-47	-0.0862832	0.00896759
1501	CTNND2
286046	XKR6	-1.95658	0.111138	0.617339	0.183327	-1.90927	0.0594881
549	AUH	-0.194654	0.0380995	0.104763	0.105324	0.786448	2.77647e-20
27161	AGO2	0.35323	6.33081e-18	-1.03858	5.71108e-90	-0.684427	2.36356e-44
130557	ZNF513	0.492631	2.90728e-08	0.886836	3.31946e-27	0.507159	5.43636e-09
112479	ERI2	-0.234163	9.70719e-05	-1.18016	1.25739e-62	-0.84499	3.06606e-36
338675	OR5AP2
25895	METTL21B	0.250395	0.000907851	-0.0559761	0.177236	0.315675	1.37583e-05
22917	ZP1
946	SIGLEC6	-1.36668	1.87662e-47	1.27775	6.67596e-103	1.52381	2.73487e-155
106821730	BUB1B-PAK6	0.381234	0.334165	2.35909	3.07287e-05	1.46802	0.0119071
55100	WDR70	-0.521092	5.47562e-30	-0.528662	2.6994e-31	-0.293261	1.59772e-11
55561	CDC42BPG	0.381839	0.0454386	0.973138	1.00505e-07	1.15558	1.19022e-10
1361	CPB2	0.695499	0.184364	2.13191	3.78832e-05	2.49283	4.62142e-07
81061	OR11H1
100126447	LOC100126447	-0.752898	0.0376559	-0.477626	0.0774656	0.319609	0.100054
23601	CLEC5A	-0.956577	0.305743	1.83973	0.0340452	2.26066	0.00814125
161357	MDGA2
55328	RNLS	-0.241458	0.0906166	0.924178	2.54268e-12	0.187486	0.0694334
51186	TCEAL9	-4.95658	4.62057e-05	-2.38266	0.00104229	-3.90927	5.50552e-05
153657	TTC23L	-0.0967026	0.368318	0.229381	0.143804	0.244071	0.109143
85481	PSKH2
3678	ITGA5	0.467973	1.17864e-157	1.65486	0	1.20692	0
24141	LAMP5	0.240226	2.54484e-68	1.66304	0	1.29331	0
196374	KRT78	1.04342	0.174461	1.25477	0.0745848	2.20621	0.00263093
583	BBS2	0.777846	1.42975e-24	0.027288	0.258726	1.37666	1.46486e-89
51061	TXNDC11	-0.163397	0.000653952	0.0631537	0.0687874	-0.0624938	0.0609264
7535	ZAP70	-4.27851	0.0590342	0.447414	0.238278	1.9652	0.00762878
8817	FGF18			-1.96762	0.0688563	-0.909267	0.135757
728597	DCDC2C
8808	IL1RL2			-1.55259	0.120439	0.0907327	0.257894
2304	FOXE1
23308	ICOSLG	-0.0449332	0.120121	-1.30993	4.70839e-206	-1.34939	1.963e-211
64801	ARV1	-0.433972	3.86042e-10	-0.464762	1.0937e-11	-0.108063	0.032987
23284	ADGRL3			0.0323769	0.323928	0.675695	0.174088
63891	RNF123	0.385086	2.57191e-31	-0.306023	9.23981e-17	-0.391722	3.49402e-25
144568	A2ML1	0.483413	0.126792	0.529561	0.0638853	0.666549	0.0245673
441282	AKR1B15	0.223383	0.324334	0.507793	0.0915129	0.893623	0.00955355
4990	SIX6
85413	SLC22A16	-0.267015	0.00221892	-1.12666	3.4778e-28	-1.01506	1.07264e-23
30827	CXXC1	0.141024	5.55063e-11	-0.0947243	1.07307e-05	-0.36874	1.66807e-55
10947	AP3M2	-0.372345	9.98883e-10	-0.331758	1.88439e-08	-0.0171933	0.214953
26716	OR2H1
3827	KNG1	0.331138	0.321926	-0.582436	0.164751	0.0235403	0.262544
4589	MUC7
2992	GYG1	-0.291364	1.3842e-13	-0.49819	6.03506e-35	-0.298388	2.25145e-14
2639	GCDH	0.257189	8.31839e-12	-0.257476	1.68259e-10	-0.594414	2.41561e-42
55350	VNN3					3.89809	0.00338657
29109	FHOD1	0.67766	1.98008e-103	0.510262	9.5234e-57	0.272172	5.18454e-16
26664	OR7C1
220992	ZNF485	-0.124435	0.248932	-0.00261255	0.323928	0.524128	0.000148732
163	AP2B1	-0.400935	1.87204e-71	-0.46776	1.81254e-95	-0.301862	1.99803e-42
23743	BHMT2	0.0794443	0.332171	-0.0203495	0.305696	0.496597	0.00073652
51257	2019-03-02	1.29227	2.77599e-71	2.44952	0	2.39309	0
84792	FAM220A	-0.28433	7.83335e-07	-0.183124	0.000549989	0.373514	2.33112e-13
8838	WISP3	-0.471151	0.276181	-1.70459	0.0216696	-1.64623	0.0202739
30814	PLA2G2E
8022	LHX3	-0.442004	0.208354	-1.35994	0.00745722	-0.301585	0.154714
51567	TDP2	-0.436152	3.37506e-31	-0.262524	2.49879e-13	0.102089	0.00112451
57644	MYH7B	0.545322	0.0992368	1.62652	1.59513e-07	2.02842	5.54916e-12
3859	KRT12	1.04342	0.29266	2.3543	0.0353283	3.41266	0.00115942
197342	EME2	-0.489451	0.049982	-0.0106918	0.322897	-0.21537	0.123674
51747	LUC7L3	-0.0142845	0.300552	0.0611912	0.00528181	0.933231	0
1577	CYP3A5	0.0434226	0.459214	-0.289551	0.262556	-0.231195	0.226804
1572	CYP2F1	0.0434226	0.448922	0.949915	0.00925529	0.875004	0.0130943
55911	APOBR	-0.0706997	0.0819562	1.17993	8.4316e-224	0.973621	8.01313e-140
7511	XPNPEP1	-0.148277	8.81694e-08	-0.270488	4.45485e-22	-0.133255	6.96017e-07
886	CCKAR
151306	GPBAR1	0.180926	0.386346	1.41089	0.00261672	1.22824	0.00745941
51068	NMD3	-0.258003	3.51744e-17	-0.936153	7.38044e-166	-0.174649	3.66335e-09
25979	DHRS7B	0.139527	0.0319967	-0.119246	0.0407907	-0.289322	5.07739e-05
4733	DRG1	-0.554752	7.98766e-113	-0.994857	0	-1.02545	0
2835	GPR12	0.405914	0.19677	0.528167	0.0800404	0.596016	0.0486804
1329	COX5B	0.0445698	0.0157012	-0.269795	1.48727e-40	-0.552916	3.41444e-146
51373	MRPS17	-0.374753	2.56153e-06	0.08773	0.0899183	-0.0681838	0.112162
60592	SCOC	-0.0797541	0.139341	-0.279865	2.15315e-05	0.130495	0.0145132
3568	IL5RA	-2.62315	0.0710264	1.2055	0.0597147	-0.324305	0.21563
729515	TMEM242	0.0501959	0.262079	0.348182	9.09459e-08	0.662053	1.25699e-25
54825	CDHR2	1.91789	0.018668	1.90685	0.0111692	1.6757	0.0209855
320	APBA1	1.06512	4.99392e-07	-0.427055	0.0477703	1.12315	4.52817e-08
5663	PSEN1	-0.392953	6.5754e-27	-0.179334	1.68562e-07	0.00923929	0.220631
6561	SLC13A1	-0.975113	0.29266	1.67156	0.0394824	2.83076	0.000260142
80314	EPC1	-0.740422	5.52109e-26	-1.28763	1.79094e-63	-0.636867	1.92171e-20
811	CALR	-0.42219	0	1.40796	0	0.858889	0
819	CAMLG	-0.078345	0.0202982	-0.0615658	0.0335603	0.43266	3.31849e-40
3680	ITGA9			0.0323769	0.323928	1.6757	0.0869459
51507	RTFDC1	-0.13308	5.19322e-08	0.198016	3.64836e-18	0.0204487	0.118348
121275	OR10AD1	-1.54154	0.1875	-0.552586	0.234696	-1.49423	0.102798
3768	KCNJ12
205147	AMER3	0.723026	0.00777371	0.4321	0.0567135	0.830895	0.00102394
353174	ZACN
5095	PCCA	0.163459	0.00439751	0.132998	0.0104527	0.754486	1.37623e-45
23108	RAP1GAP2	0.758116	1.64795e-28	0.196606	0.00396565	0.962409	5.26866e-48
164656	TMPRSS6	1.26582	0.116259	2.3543	0.00136542	3.02933	8.56346e-06
79169	C1orf35	0.0224985	0.349321	0.124902	0.00919253	-0.135994	0.00622945
131601	TPRA1	0.367114	4.96661e-22	0.246711	9.37e-11	0.0701819	0.0268819
23301	EHBP1	-0.159669	0.025129	-0.628313	8.26479e-15	0.247646	0.000187814
4781	NFIB	-0.246084	0.358112	-1.42705	0.0302941	-1.04677	0.0525222
221830	TWISTNB	-0.545569	2.08503e-26	-0.441392	7.34302e-19	-0.152538	0.00058937
4716	NDUFB10	-0.0749501	0.00587107	0.0829054	0.00105276	-0.399691	2.18187e-41
7520	XRCC5	-0.516291	0	-0.916662	0	-0.593447	0
347411	MPC1L
27443	CECR2	-0.182461	0.120595	0.476374	6.93581e-05	0.917641	2.17334e-15
92154	MTSS1L	-0.0556689	0.0760297	-1.93483	0	-1.59599	1.87063e-259
1378	CR1	0.164665	0.378056	2.04173	3.80169e-08	2.52698	3.22198e-13
107181291	POP3	-0.371615	0.370272	-0.382661	0.251786	0.898088	0.0960836
57113	TRPC7
1054	CEBPG	-0.531752	8.28279e-84	-1.35236	0	-0.696228	2.46407e-133
27292	DIMT1	-0.623249	1.13545e-55	-1.25078	2.10462e-178	-0.841687	3.08011e-92
79290	OR13A1
3797	KIF3C	1.0781	1.5928e-33	1.49393	2.57734e-73	1.60511	6.30696e-86
10397	NDRG1	0.790055	0	0.555574	8.92994e-254	0.986178	0
7579	ZSCAN20	0.117423	0.261917	0.202302	0.0820629	0.682009	2.33725e-06
100113407	TMEM170B	0.284965	3.93048e-08	0.913778	2.41492e-87	1.60011	0
3052	HCCS	-0.179433	0.000783772	-0.591535	9.00849e-25	-0.439268	5.78826e-15
29991	OBP2A
26167	PCDHB5	0.127487	0.457034			2.27977	0.0341107
5899	RALB	0.278431	5.76099e-12	0.0704858	0.0371663	0.481584	4.58561e-35
101928841	LOC101928841	0.245888	0.0725454	0.541996	9.80917e-05	0.559237	5.54721e-05
9663	LPIN2	0.126751	0.0901276	-0.219781	0.0068996	0.305306	0.000107878
729359	PLIN4	-0.213735	0.266774	-0.224781	0.169521	0.62577	0.00677565
64895	PAPOLG	-0.0190463	0.386727	-0.248247	0.000173716	0.353501	1.03446e-08
1311	COMP	0.628385	0.328057	2.2023	0.0116372	3.84562	1.60581e-07
338599	DUPD1
11081	KERA
729355	TP53TG3B
56943	ENY2	-0.452617	2.63679e-70	-0.234727	5.93224e-22	-0.186368	1.5601e-14
701	BUB1B	-0.233975	1.41304e-11	-2.34387	0	-1.86408	0
340156	MYLK4	-1.2675	0.0109784	-0.662187	0.0612893	-0.0573345	0.247093
55139	ANKZF1	0.179221	2.47522e-06	-0.304488	8.88169e-14	0.0187488	0.18166
643418	LIPN	0.0434226	0.459214	4.78726	5.50044e-08	4.94871	9.53318e-09
2539	G6PD	0.723754	4.01391e-192	1.46546	0	0.937424	0
64327	LMBR1	-0.431486	2.48494e-16	-0.501518	1.56848e-21	-0.0371265	0.13488
2779	GNAT1	0.775587	0.253328	1.45875	0.0461648	1.82434	0.0127749
114757	CYGB	-0.471151	0.276181	1.56843	0.00075546	1.52369	0.000980974
29942	PURG			5.61734	1.81708e-07	7.44828	1.85313e-20
85439	STON2	-0.375153	0.0426162	1.93433	1.50576e-47	2.07643	3.9802e-56
5573	PRKAR1A	0.0466521	0.0761014	-0.157683	1.42949e-07	0.540492	5.35411e-87
2491	CENPI	0.00975937	0.455531	-1.73113	8.28977e-20	-1.094	1.20094e-10
130074	FAM168B	-0.273352	2.13295e-22	-0.233599	2.04242e-17	0.0508079	0.0191347
199870	FAM76A	0.234856	0.0814412	0.0212755	0.301716	1.05018	2.04355e-15
10314	LANCL1	0.0534697	0.108882	-1.0741	1.42098e-113	-0.305775	1.70881e-13
120066	OR5P3
3105	HLA-A	1.15443	0	1.5488	0	1.66128	0
79699	ZYG11B	0.308473	3.75849e-06	-0.105458	0.0561962	0.814162	2.77873e-40
9793	CKAP5	0.0801706	0.0019421	-1.34225	0	-0.686326	1.26483e-114
1775	DNASE1L2	0.315502	0.145804	0.235194	0.144274	0.144172	0.174088
140612	ZFP28	-1.1265	0.111821	-0.877522	0.104916	0.602257	0.10246
84190	METTL25	-1.0025	1.58132e-13	-1.02241	2.47924e-14	-0.73061	8.6756e-09
2530	FUT8	-0.111683	0.127213	0.208767	0.00546794	0.585906	5.2766e-14
100527963	PMF1-BGLAP	-0.886747	1.84261e-06	0.568214	3.98335e-05	0.340972	0.00851409
118491	CFAP70	-0.500132	0.0745817	0.734991	0.00176708	1.51634	6.38837e-12
80863	PRRT1	1.42193	0.0347678	2.61734	4.09404e-06	1.85627	0.00220402
64236	PDLIM2	0.133837	0.000110239	0.226537	1.76677e-11	-0.0255545	0.141762
10678	B3GNT2	-0.278739	4.64025e-07	-0.279309	2.1008e-07	0.247307	4.79728e-07
84256	FLYWCH1	0.575745	2.01249e-49	0.314994	4.95809e-15	0.255133	3.43365e-10
328	APEX1	-0.439293	2.71331e-247	-0.472253	3.49457e-284	-0.472101	1.71086e-278
728498	GOLGA8H	0.124097	0.0314944	-0.0253162	0.239417	0.975915	1.01816e-74
80095	ZNF606	-1.95658	0.111138			0.0907327	0.255915
53349	ZFYVE1	0.555068	1.66049e-18	1.03805	1.46921e-72	1.00712	1.87375e-66
729574	FAM231A	0.00119439	0.465353	0.0461827	0.323928
26268	FBXO9	-0.688257	2.06463e-66	-0.343413	3.42241e-20	0.0310152	0.115589
117532	TMC2	1.62839	0.0266288	0.0323769	0.323928	1.6757	0.0109563
56928	SPPL2B	0.525227	3.40302e-67	0.740075	3.41444e-143	0.447249	1.13915e-47
84952	CGNL1	0.473268	0.0861951	0.517916	0.0393544	0.820267	0.0022229
54884	RETSAT	0.371806	4.47302e-23	0.249213	3.69481e-11	0.369762	5.8787e-23
7711	ZNF155	0.632862	0.100137	0.0171638	0.323928	1.06143	0.00404668
8425	LTBP4	1.35384	5.59225e-270	1.88347	0	1.80385	0
5001	ORC5	-0.934894	1.57869e-63	-0.747924	1.7021e-44	-0.588394	2.85433e-29
11132	CAPN10	0.324495	6.25204e-09	0.309589	1.45527e-08	0.147001	0.00400382
9605	VPS9D1	0.710296	3.99302e-11	1.75739	4.74262e-87	1.69049	2.0577e-77
103344718	HOTS	1.62839	0.174461			3.09073	0.00406635
3263	HPX
192286	HIGD2A	0.0730283	0.000431126	-0.309183	5.1103e-44	-0.483648	4.88387e-97
51463	GPR89B	-0.0369704	0.366088	-0.651885	1.11546e-08	0.326228	0.000386206
23367	LARP1	-0.0902352	1.52145e-07	-0.384652	6.60264e-102	-0.231653	1.83965e-39
9833	MELK	-0.463335	1.48614e-15	-2.05798	3.44502e-162	-2.01611	5.93834e-155
4108	MAGEA9
389075	RESP18	0.0434226	0.459214
22993	HMGXB3	0.293733	3.41365e-22	-0.191172	3.02478e-09	-0.224009	8.2225e-12
83483	PLVAP	1.82103	0.00120322	0.225022	0.262347	1.37084	0.00953291
23456	ABCB10	-0.278131	2.19481e-15	0.270935	7.00084e-18	0.542453	4.36597e-71
28991	COMMD5	-0.168576	8.11845e-08	0.0457713	0.051819	-0.456394	2.25055e-43
80024	SLC8B1	0.976159	3.34116e-96	1.073	6.75171e-121	1.149	2.88215e-139
7404	UTY	-0.132487	0.057245	-0.356605	3.9017e-06	0.480128	2.45068e-12
22843	PPM1E	-0.432702	0.00013183	-2.37088	9.14554e-51	-1.25214	1.2378e-21
1188	CLCNKB
3142	HLX	0.28271	1.53614e-10	1.55672	0	1.2409	3.3018e-241
7455	ZAN	0.180926	0.386346	-0.482196	0.180665	1.09073	0.0154877
149111	CNIH3	1.00866	0.00618151	0.961988	0.00515206	1.28338	0.00016571
221191	PRSS54					-0.596943	0.20016
54805	CNNM2	0.27246	0.00232513	0.411821	1.78943e-06	0.621778	2.91123e-13
374899	ZNF829	0.482808	0.0148382	0.685944	0.00027813	0.913476	9.96925e-07
374569	ASPG
92999	ZBTB47	0.313875	0.00502504	0.565178	1.33783e-07	0.460446	1.81902e-05
219431	OR4S2
54936	ADPRHL2	0.305459	4.89651e-13	-0.104994	0.00870485	-0.44326	2.10022e-20
64746	ACBD3	-0.252449	3.15901e-05	-0.656251	3.39817e-24	0.0941582	0.0336629
11274	USP18	-0.107256	0.158062	-1.39463	8.25409e-32	-1.05334	9.00823e-21
140890	SREK1	-0.157501	0.000347011	-0.276389	5.23223e-10	0.428357	1.32909e-26
23406	COTL1	0.277982	2.28108e-78	0.69501	0	0.589149	0
83604	TMEM47	-3.95658	0.00513785	-3.96762	0.0028282	-3.90927	0.00257694
23760	PITPNB	-0.53379	2.49675e-62	-0.518036	7.77505e-60	-0.28522	1.32552e-20
200014	CC2D1B	0.342102	1.03149e-08	0.170796	0.00241087	0.447874	1.39888e-14
80347	COASY	0.445197	3.92546e-104	0.0176417	0.156684	-0.421938	3.05482e-69
54552	GNL3L	-0.179309	4.24185e-07	-0.28855	6.01046e-16	-0.286335	1.54819e-15
8484	GALR3	-0.54154	0.29873	-0.230658	0.271049	-0.909267	0.109526
2717	GLA	0.0592153	0.0713352	-0.00931968	0.273931	-0.133139	0.000202719
83741	TFAP2D
771	CA12	-0.310376	0.227385	0.933346	0.000817204	1.03213	0.000190206
148223	C19orf25	-0.187761	5.72316e-06	0.174752	3.41507e-06	-0.324124	1.53167e-14
221908	PPP1R35	0.690206	1.11137e-57	0.399452	5.54035e-19	0.148479	0.000705567
84516	DCTN5	-0.372006	3.00316e-33	-0.495761	3.23339e-56	-0.441607	5.23555e-45
392465	GLOD5			0.0323769	0.323928	0.0907327	0.260523
8706	B3GALNT1	-0.555133	7.33236e-08	-1.18833	1.76468e-25	-0.838773	6.27662e-15
6495	SIX1	-0.256138	0.32937	1.7603	1.87742e-06	2.44828	3.13793e-13
51317	PHF21A	0.666821	6.51562e-59	0.488131	5.62961e-31	1.13163	1.96917e-193
1586	CYP17A1	0.628385	0.328057	2.2023	0.0116372	1.6757	0.0415577
6558	SLC12A2	-0.862064	8.59419e-08	-0.786344	3.49157e-07	-0.356356	0.0058029
7918	GPANK1	-0.314454	6.21618e-17	-0.22813	3.20288e-10	-0.593396	4.18533e-51
339669	TEX33					0.0907327	0.260523
1456	CSNK1G3	-0.0990389	0.116253	-0.616299	2.74505e-14	0.0943944	0.0620326
3561	IL2RG	0.452228	0.0491632	1.30368	8.7082e-10	1.5903	8.86772e-15
91181	NUP210L	-0.634649	0.243602	-1.38266	0.0544545	-3.90927	0.00257694
613227	HIGD1C
53828	FXYD4
257044	C1orf101	-1.95658	0.111138	1.2023	0.060182	0.898088	0.0960836
7001	PRDX2	0.260339	1.96597e-63	-0.505151	1.04519e-181	-0.874616	0
84179	MFSD7	0.407526	0.342313	2.11455	0.00116366	1.28726	0.0372303
10940	POP1	-0.481405	9.71514e-34	-0.262037	3.40446e-12	-0.35599	4.34042e-20
3643	INSR	0.0948218	0.00943426	0.150956	2.65285e-05	0.571525	3.44569e-60
2346	FOLH1
55754	TMEM30A	0.158976	1.66565e-21	-0.147149	2.35566e-17	0.535126	2.53117e-256
5202	PFDN2	-0.266433	2.38689e-13	-0.757405	4.53389e-83	-0.638173	7.89785e-61
2555	GABRA2
57696	DDX55	-0.398467	2.65673e-20	-0.613645	1.72179e-43	-0.444142	1.33481e-24
149095	DCST1	0.365351	0.251019	0.11984	0.277076	0.0907327	0.239015
29074	MRPL18	-0.325342	5.77634e-40	-0.574752	1.37842e-112	-0.680759	1.14308e-148
337970	KRTAP19-3
55171	TBCCD1	-0.160243	0.0107549	-0.178676	0.002795	0.220158	0.000134676
29079	MED4	-0.216491	7.28614e-08	-0.337844	7.68652e-17	-0.0257107	0.150747
100507055	LRCOL1	0.0434226	0.459214	2.03238	0.019966	1.89809	0.0244613
219557	C7orf62
4084	MXD1	0.150338	0.00488509	0.141272	0.00441272	0.484269	6.93198e-21
85477	SCIN	1.40128	0.00181973	1.07577	0.011079	1.34257	0.00144872
963	CD53	-0.0552681	0.0293032	0.942066	0	0.868884	0
57862	ZNF410	-0.371381	1.66861e-22	-0.75244	7.75848e-78	-0.645832	7.34621e-59
147040	KCTD11	0.628385	2.48819e-08	1.43677	1.66132e-49	1.28172	3.681e-37
10199	MPHOSPH10	-0.554899	1.38515e-25	-0.67401	3.61932e-36	-0.194402	4.20924e-05
56605	ERO1B	0.657679	9.97387e-09	0.12895	0.114916	1.20536	6.15562e-31
284349	ZNF283	-0.289245	0.0310531	-0.0119097	0.312796	0.567489	2.11639e-06
23254	KAZN	-0.246084	0.000178213	-0.305868	2.24471e-06	0.146432	0.00657274
6340	SCNN1G	0.277888	0.436279	1.88977	0.093292	3.03007	0.0082163
112724	RDH13	-0.118182	0.0295862	0.33952	1.05484e-10	0.114359	0.0140785
55633	TBC1D22B	0.144044	0.00477182	0.380636	1.70843e-14	0.494224	1.09483e-23
5627	PROS1	0.07058	0.263527	0.80254	2.49314e-20	1.31704	3.49799e-60
56139	PCDHA10
8798	DYRK4	-0.119654	0.0262718	-0.338971	5.4881e-09	-0.269727	2.08646e-06
101928917	LOC101928917			5.21904	5.04801e-06	4.11576	0.00162352
22929	SEPHS1	-0.360634	4.02027e-35	-1.88496	0	-1.66444	0
165545	DQX1	0.936507	0.0328708	1.39495	0.000602641	1.37084	0.000684275
55262	C7orf43	0.219893	0.000571026	0.417974	9.59779e-12	0.246968	5.35006e-05
54741	LEPROT	0.184941	0.000638445	0.167511	0.00103858	0.780767	5.46285e-56
2697	GJA1	-2.27851	0.000187262	-0.91104	0.0247544	-1.55312	0.00163646
6423	SFRP2					1.09073	0.154221
126017	ZNF813	-0.043603	0.441776	-0.54337	0.0773487	-1.02416	0.00943603
64320	RNF25	-0.0261388	0.359972	0.314335	1.06012e-06	-0.0610864	0.118106
65258	MPPE1	-0.123747	0.0592144	0.032564	0.225978	0.20034	0.00139685
23352	UBR4	0.397855	1.57107e-67	-0.18477	1.51668e-13	0.116539	6.52801e-07
283629	TSSK4	0.0434226	0.43715	-0.745231	0.0237077	0.168735	0.176981
64375	IKZF4	0.305752	0.00326635	-0.369912	0.000890315	0.24696	0.00786276
9991	PTBP3	-0.0810527	0.00211389	-0.290407	6.93319e-26	0.314311	6.0228e-36
22824	HSPA4L	-0.118258	0.0896173	-0.738749	4.65526e-17	0.00120147	0.265937
5594	MAPK1	-0.20797	4.18787e-15	-0.588152	1.01188e-97	-0.209148	1.79882e-15
8266	UBL4A	0.210966	4.36658e-12	-0.238844	1.64219e-13	-0.325197	1.57868e-22
6830	SUPT6H	-0.0622175	0.00641674	0.131785	3.23888e-09	-0.118501	3.05014e-07
54808	DYM	-0.081954	0.00109631	-0.420202	2.14817e-55	0.291259	3.33504e-34
729092	AGAP5	0.431211	0.000149607	-0.1137	0.136513	0.834273	3.85776e-15
22930	RAB3GAP1	-0.0224653	0.307259	-1.17055	4.13442e-123	-0.352202	3.24446e-16
11186	RASSF1	-0.0511159	0.103416	-0.337545	9.43193e-19	-0.50139	1.84093e-36
4650	MYO9B	0.603526	4.83171e-133	0.423817	3.3835e-63	0.540058	1.65687e-103
55656	INTS8	-0.236555	3.54421e-17	-0.931725	6.35236e-194	-0.309046	1.16515e-27
23231	SEL1L3	0.100707	1.24696e-05	-0.021663	0.133795	0.763771	1.2321e-299
55068	ENOX1
27090	ST6GALNAC4	0.984848	1.43921e-80	1.11601	9.44669e-109	0.921047	1.21783e-68
84340	GFM2	-0.303762	3.03132e-10	-0.921715	2.91104e-67	-0.532754	1.89396e-26
84888	SPPL2A	-0.35089	2.61599e-08	-0.680374	6.79531e-25	-0.363833	4.48832e-09
83719	YPEL3	1.11905	9.61654e-29	2.41416	1.49188e-201	2.78886	2.16778e-299
7153	TOP2A	0.133871	9.51174e-14	-1.94288	0	-1.21428	0
283	ANG	3.02966	1.33111e-14	4.57119	4.89552e-53	5.25761	4.66864e-86
5860	QDPR	0.135633	0.00174018	-0.0392461	0.143806	-0.379701	2.26709e-15
115123	2019-03-03	0.124811	0.204173	0.230647	0.0335942	0.311284	0.00649272
54578	UGT1A6
100507050	TPBGL
79033	ERI3	-0.283296	1.92146e-14	0.0118534	0.253594	-0.407477	3.2094e-27
100288687	DUX4	0.163717	0.354482	-0.790745	0.0441634	0.567171	0.0480243
63928	CHP2	0.187537	0.287434	-0.337459	0.114319	0.966748	9.32937e-05
7040	TGFB1	0.489194	2.12349e-169	1.01427	0	0.40957	9.18153e-115
9868	TOMM70	-0.462192	2.98678e-65	-0.995359	4.65334e-249	-0.581395	2.32384e-97
9318	COPS2	-0.137747	2.31986e-06	-0.656431	3.41952e-95	-0.182569	3.16094e-10
401067	IQCF3	-0.54154	0.347315	-0.552586	0.234696	0.0907327	0.257894
286410	ATP11C	-0.0919865	0.128274	-1.14192	2.92244e-39	-0.211248	0.00183676
100534012	TNFAIP8L2-SCNM1	-0.381311	3.51612e-11	0.396748	1.18277e-15	0.0970056	0.0228069
254173	TTLL10	2.36535	0.0572751	1.03238	0.197008	3.6757	0.000328958
84895	MIGA2	0.227287	5.50376e-05	0.34023	4.18072e-10	0.161344	0.00189055
9669	EIF5B	-0.248449	6.51275e-27	-0.160457	8.03504e-13	-0.00993436	0.187292
90843	TCEAL8	0.07317	0.241952	1.11701	2.38027e-47	1.34623	5.14072e-72
7638	ZNF221	0.101513	0.370143	0.877409	0.000374866	0.792908	0.00115139
23075	SWAP70	-0.150748	0.00109724	0.197142	3.71689e-06	0.841833	1.44667e-100
4817	NIT1	0.783478	2.62994e-33	0.797698	3.271e-35	0.984884	4.45358e-55
4745	NELL1
653140	FAM228A	0.557996	0.241831	-2.77498	0.0119514	-0.394694	0.183094
54785	BORCS6	0.452262	4.27634e-15	0.65165	2.77827e-32	0.473844	9.69531e-17
26339	OR5K1
27249	MMADHC	-0.700158	4.79372e-135	-0.782449	7.05665e-165	-0.473409	4.66502e-67
140596	DEFB104A
58533	SNX6	-0.318523	7.15885e-17	-0.510778	4.68943e-39	0.0691436	0.0181623
145258	GSC	0.738568	0.00109724	0.93774	1.10638e-05	0.813892	0.000140474
6002	RGS12	0.822044	3.81677e-28	-0.281321	0.000837946	0.389808	6.28082e-07
4068	SH2D1A			0.0323769	0.323928	0.0907327	0.260523
23519	ANP32D
57600	FNIP2	-0.32171	0.0429485	0.301373	0.0212987	1.68166	3.72464e-43
84221	SPATC1L	1.55642	3.82463e-118	1.83521	1.59784e-181	1.3764	1.94181e-86
1021	CDK6	-0.297003	1.79547e-37	-0.0788785	0.000192005	0.368726	8.94676e-71
64167	ERAP2	0.608829	4.66241e-27	0.322875	2.4958e-08	0.760547	2.20605e-43
5094	PCBP2	0.0396785	7.83246e-05	-0.400603	3.25846e-300	-0.0762569	8.99195e-14
55823	VPS11	0.326692	8.94171e-18	0.0825719	0.0155157	0.0743383	0.0209858
201475	RAB12	0.0694178	0.341179	0.309911	0.0176733	0.919167	1.38905e-11
9420	CYP7B1	-0.187667	0.358112	0.843941	0.0174681	0.934236	0.00810769
83932	SPRTN	-0.245082	0.00993667	-0.339238	0.000326413	-0.024995	0.222143
285313	IGSF10	0.203431	0.0876085	-0.960787	4.04278e-09	-0.157039	0.0869864
5990	RFX2	0.928139	3.49981e-58	-0.0505411	0.16809	0.228095	0.000199481
64417	TMEM267	-0.342323	9.01516e-07	-1.3417	9.08418e-60	-0.685218	1.62034e-20
4821	NKX2-2			4.61734	0.000206326	3.41266	0.0125379
8239	USP9X	0.173809	1.53891e-05	0.132257	0.000513266	0.633525	1.20026e-64
253970	SFTA3
226	ALDOA	0.122726	2.88314e-86	0.126162	4.18455e-92	-0.366172	0
25824	PRDX5	0.232923	5.50049e-28	0.480055	4.2764e-125	0.185135	3.73829e-18
63894	VIPAS39	-0.234547	1.73019e-07	0.0367402	0.144838	0.0431356	0.0967257
4982	TNFRSF11B	-0.956577	0.305743	-0.967623	0.204098	-0.909267	0.1725
7473	WNT3	0.391346	0.274171	0.273385	0.226261	0.879229	0.0337752
23671	TMEFF2
388701	C1orf189	-1.27851	0.160455	-1.28955	0.101541	-1.2312	0.0879059
3229	HOXC13
8209	C21orf33	-0.00548697	0.395963	0.111163	6.18464e-08	-0.195571	9.91054e-19
26524	LATS2	0.219681	0.000473065	0.15314	0.00734534	0.587622	5.2125e-23
139728	PNCK			1.61734	0.113854	0.0907327	0.260523
374920	C19orf68	0.712261	4.08991e-19	0.394644	1.27093e-06	0.600115	9.19664e-14
56128	PCDHB8	0.0434226	0.459214			0.147316	0.258729
10657	KHDRBS1	-0.0676363	0.000264291	-0.372429	9.16779e-81	0.00745898	0.195587
348110	ARPIN	0.316333	0.0645224	0.264441	0.066433	0.91376	5.67259e-08
79693	YRDC	-0.0421444	0.257092	-0.723968	2.31765e-29	-0.859997	3.27464e-38
121549	ASCL4
6505	SLC1A1	-3.76393	0.009429	-3.77498	0.00525805	-1.13166	0.0742016
339416	ANKRD45	0.104091	0.384139	0.303591	0.13983	0.880593	0.00177396
22895	RPH3A
112487	DTD2	-0.255551	0.000108023	-0.256789	5.15098e-05	0.00687022	0.252448
57590	WDFY1	-0.325494	2.69833e-26	-1.2362	4.5589e-264	-0.515418	2.57113e-59
3632	INPP5A	0.0921734	0.0416691	-0.324664	3.44411e-10	-0.142081	0.00210082
220158	GTSCR1
728082	CT47A3
6953	TCP10
64843	ISL2	0.313702	1.09942e-06	-1.0625	3.26563e-39	-0.88611	5.28352e-29
2046	EPHA8	-0.956577	0.305743	0.0323769	0.323928	0.0907327	0.259671
8682	PEA15	-0.51523	9.86397e-101	-0.243118	2.61783e-26	-0.252821	9.33579e-28
91522	COL23A1	1.30335	0	-0.0709195	0.03351	0.517634	1.27959e-44
56121	PCDHB15			-0.967623	0.204098
23270	TSPYL4	0.0819997	0.163918	-0.164183	0.0151789	0.686084	3.29981e-24
6302	TSPAN31	0.55841	2.91939e-17	0.747258	3.58768e-32	0.939722	3.88628e-52
11253	MAN1B1	0.401367	2.06259e-36	0.939032	2.34132e-233	0.474453	2.83891e-51
8858	PROZ	-1.60428	5.31743e-05	-0.477818	0.0574285	-0.82	0.00681852
80303	EFHD1	1.80896	0.005938	1.16988	0.0485574	2.57616	6.4524e-06
350383	GPR142			4.49181	0.000381476	4.09073	0.00177396
387748	OR56B1
10203	CALCRL			2.61734	0.019296	1.6757	0.0869459
138050	HGSNAT	0.190872	1.96976e-07	0.32074	1.51002e-19	0.540415	4.95823e-55
4232	MEST	-0.107369	0.000304315	-0.100648	0.000356846	0.467907	2.717e-66
641339	ZNF674	-0.177791	0.16277	0.0412591	0.270695	0.543168	6.50585e-05
55002	TMCO3	0.198331	3.71679e-07	-0.11421	0.00245654	0.332669	1.97953e-18
9508	ADAMTS3					1.09073	0.112172
1445	CSK	0.0397528	0.0172726	-0.0857381	7.95829e-07	-0.396706	2.08453e-97
122060	SLAIN1	1.00389	0.00039342	2.43025	4.92394e-28	3.3651	6.95885e-70
441061	2019-03-11
778	CACNA1F	-1.95658	0.0395174	-0.160268	0.282712	0.0907327	0.249175
27341	RRP7A	-0.28065	5.61744e-47	-0.236504	7.06293e-35	-0.677611	1.10059e-229
55643	BTBD2	0.918787	0	0.878156	0	0.537361	2.31077e-205
5166	PDK4	-3.27851	0.0317902	-3.28955	0.0184596	-0.646233	0.156201
101929372	LOC101929372	0.279572	0.185329	0.699877	0.00314549	0.839678	0.000393478
4168	MCF2	1.04342	0.174461	-0.552586	0.234696	-0.49423	0.199818
3744	KCNA10
151188	ARL6IP6	-0.236013	4.46295e-05	-1.06045	2.80914e-57	-0.608401	7.59849e-23
113174	SAAL1	-0.754431	3.59233e-47	-1.19124	2.55028e-100	-1.06021	6.37091e-82
101059915	LOC101059915
9143	SYNGR3	0.704526	4.34334e-16	0.4839	3.43513e-08	0.0680636	0.143263
140460	ASB7	-0.235579	0.00235937	0.0477863	0.189569	0.420001	1.46553e-09
10369	CACNG2	3.50285	0.00159918	1.03238	0.197008	2.41266	0.0260588
25920	NELFB	0.384652	1.20844e-59	0.0289337	0.0958427	-0.283615	1.12239e-26
84000	TMPRSS13	1.3892	2.71031e-05	1.5135	1.53912e-06	1.65552	9.31635e-08
10438	C1D	-0.665529	1.30155e-30	-0.712052	7.281e-35	-0.45545	2.21639e-16
27133	KCNH5
84435	ADGRA1
3301	DNAJA1	-1.1249	0	-0.891011	0	-1.0599	0
4701	NDUFA7	0.0510473	0.07671	-0.284736	7.29734e-17	-0.520126	3.47094e-47
64928	MRPL14	-0.233858	3.90005e-17	-0.14194	9.43958e-08	-0.624912	5.74139e-98
9369	NRXN3	0.364805	0.152539	0.803607	0.00291773	1.30772	7.06008e-07
90874	ZNF697	-0.116486	0.19378	0.00853013	0.316286	0.43798	3.02492e-05
100526772	TMEM110-MUSTN1	0.0257361	0.450539	-0.0761329	0.274791	-6.43157	3.05901e-12
131377	KLHL40
5863	RGL2	0.667537	3.41224e-55	-0.269207	3.94676e-08	0.209418	2.80972e-06
1628	DBP	1.04077	4.20317e-88	0.902742	2.2424e-64	1.06666	1.95542e-92
6011	GRK1	2.26582	0.00401081	0.447414	0.238278	1.09073	0.0847481
3219	HOXB9	-3.86347	0.000192768	-2.28955	0.00176312	-2.2312	0.0017908
8161	COIL	-0.579573	2.09197e-26	-0.550955	9.8058e-25	-0.220424	7.67199e-06
340562	SATL1
81871	KRTAP4-6
169841	ZNF169	-0.377351	0.00147303	-0.687515	3.11441e-08	-0.0872656	0.134182
9586	CREB5	-1.39263	0.0155629	0.681503	0.0421893	1.25923	0.000388757
3212	HOXB2	-4.65702	0.000263359	-3.66806	0.000328371	-2.60971	0.00151308
1439	CSF2RB	0.117582	0.0543888	0.642485	4.50314e-26	0.932551	3.4668e-57
9702	CEP57	-0.124104	0.000840995	-1.18424	3.58003e-153	-0.284628	1.28889e-13
80329	ULBP1	0.16075	0.0752519	-0.903234	7.71402e-14	-0.225559	0.0136303
5170	PDPK1	-0.267604	3.37124e-12	-0.694247	2.51555e-64	-0.0887569	0.00629411
25940	FAM98A	-0.465269	1.22234e-22	0.0842916	0.0209023	0.117556	0.0023663
339398	LINGO4					1.6757	0.0869459
115290	FBXO17	0.734679	5.36046e-42	0.417299	1.30093e-13	0.59036	1.78687e-26
2987	GUK1	0.22346	2.4094e-13	0.386234	1.59927e-39	-0.224387	5.61298e-12
342184	FMN1	0.136673	0.33623	1.50896	1.19291e-10	1.95589	6.34032e-19
10525	HYOU1	-0.139843	9.31538e-10	-0.121091	4.74832e-08	-0.352654	4.64761e-50
54555	DDX49	-0.625826	3.75358e-200	-0.0307241	0.0408263	-0.681001	2.34745e-229
57560	IFT80	-0.121373	0.14818	0.972813	7.5544e-30	1.91143	2.17123e-148
6117	RPA1	-0.266555	2.33726e-26	-0.76609	1.93284e-175	-0.85442	3.48019e-207
5788	PTPRC	0.100206	0.00067491	0.0129801	0.23331	1.05487	0
5917	RARS	-0.573458	2.97207e-71	-0.391257	1.10648e-36	-0.202556	1.17049e-11
5426	POLE	0.110169	0.000452493	-1.64379	0	-1.70383	0
3148	HMGB2	0.0244405	0.0694651	-1.75922	0	-1.30123	0
7064	THOP1	-0.0934592	3.40228e-06	-0.441716	5.63217e-96	-1.15473	0
64753	CCDC136	1.53109	6.78835e-11	2.53118	2.07355e-38	3.071	1.77421e-65
85002	FAM86B1	0.613623	2.77239e-20	0.73621	3.04555e-30	0.397407	4.45234e-09
9220	TIAF1	0.459902	2.47158e-06	1.12032	2.22809e-38	0.541195	1.06349e-08
8174	MADCAM1	-0.0821083	0.434454	0.617339	0.0960301	1.09073	0.00993111
440023	KRTAP5-6	-0.983245	0.276675	-1.41652	0.140056
728403	TSPY8
79654	HECTD3	0.598596	2.35695e-45	0.794103	5.90692e-85	0.470787	1.53618e-27
55757	UGGT2	0.223209	0.00349921	-0.434029	3.54251e-07	0.666762	2.81489e-20
9487	PIGL	0.512908	3.06752e-09	-0.615421	2.19578e-09	0.0325886	0.205844
11064	CNTRL	-0.0521615	0.104689	-1.0602	3.82614e-125	0.0135906	0.202452
3257	HPS1	0.149515	5.5305e-08	0.476385	3.34616e-76	0.309063	6.85866e-31
83892	KCTD10	-0.213206	2.33841e-06	0.186964	4.40392e-06	0.0314195	0.139858
81562	LMAN2L	0.0731377	0.166278	0.905265	1.14626e-54	0.403467	1.59001e-10
200081	TXLNA	-0.0155114	0.322651	-0.194971	5.37361e-10	-0.27359	2.58986e-17
60490	PPCDC	0.0408348	0.330668	0.363583	4.71927e-06	-0.053249	0.160234
50617	ATP6V0A4					0.0907327	0.260523
54458	PRR13	0.0324709	0.0486198	0.618404	0	0.173085	5.47692e-23
56113	PCDHGA2	-3.87687	0.00666694	-0.371901	0.225348	-3.82956	0.00334823
150353	DNAJB7	1.44314	0.00703648	0.732295	0.0927215	2.17061	3.93108e-06
440574	MINOS1	-0.292606	4.02093e-17	0.0470606	0.059403	-0.105131	0.000713822
54965	PIGX	-0.198932	0.00149572	0.318643	2.07959e-08	0.73156	1.94397e-41
337979	KRTAP22-1
79364	ZXDC	0.00114282	0.459214	-0.545118	5.5292e-30	-0.311343	1.21509e-11
84056	KATNAL1	0.503023	3.08107e-07	0.464861	1.23798e-06	1.3917	4.62038e-61
374407	DNAJB13	0.30487	0.301929	1.12357	0.00641803	1.50564	0.000207371
22953	P2RX2	0.0434226	0.459214	0.0323769	0.323928	0.0907327	0.260523
672	BRCA1	-0.47965	4.85925e-22	-2.07083	1.51804e-223	-1.55971	4.43267e-149
56203	LMOD3	0.0434226	0.459214			0.0907327	0.260523
121599	SPIC			0.0323769	0.323928	1.6757	0.0869459
8575	PRKRA	0.312512	1.46494e-08	-0.679772	9.61242e-26	0.0362411	0.155806
7644	ZNF91	0.384494	0.117861	0.209458	0.177544	0.56314	0.01668
51043	ZBTB7B	1.18363	6.10255e-185	1.10297	1.32127e-157	1.29514	6.51928e-227
10485	C1orf61
152118	C3orf79
3806	KIR2DS1
51283	BFAR	-0.176769	5.80165e-08	-0.634624	1.53921e-73	-0.485598	2.95753e-45
54108	CHRAC1	-0.310835	4.97622e-27	-0.748985	7.01938e-130	-0.517126	9.00943e-67
5858	PZP
54742	LY6K	-0.416009	0.289513	0.0323769	0.320875	0.0907327	0.244932
100130705	LOC100130705	-1.33162	3.18632e-06	0.69076	0.000281175	1.03762	2.46283e-08
1746	DLX2	-0.588479	9.46477e-16	-2.49229	1.18251e-134	-1.95092	3.78033e-98
54464	XRN1	0.234352	9.97095e-05	-0.723031	1.79256e-24	0.345732	3.28163e-09
89894	TMEM116	-0.468843	2.7928e-06	0.0183242	0.286156	0.333641	5.70689e-05
3356	HTR2A	0.428332	0.178146	-0.29907	0.190051	0.548007	0.0577679
93474	ZNF670	-0.0923619	0.274048	-0.375016	0.00410553	0.033382	0.225232
90427	BMF	0.262873	2.7511e-08	1.54043	0	1.78578	0
123355	LRRC28	0.175951	0.00403635	0.282377	2.15352e-06	0.669681	3.0216e-31
89870	TRIM15
391002	PRAMEF8
5532	PPP3CB	-0.346428	3.83049e-28	-1.24542	2.23601e-255	-0.723086	2.54161e-102
10663	CXCR6
10062	NR1H3	0.808957	2.98662e-07	1.50985	1.1608e-27	1.19249	4.8099e-16
255762	PDZD9	0.0434226	0.459214	0.617339	0.223921	1.41266	0.0691864
9249	DHRS3	0.524313	0.000164376	0.984014	1.27614e-14	1.24827	4.98088e-24
415117	STX19
201243	C17orf74	1.04342	0.222326	0.0323769	0.323928	1.41266	0.0691864
23033	DOPEY1	-0.826533	5.83483e-30	-0.278613	1.16008e-05	0.305106	1.63324e-07
158405	KIAA1958	0.574409	1.00168e-12	-0.408253	8.67746e-06	0.617028	7.15662e-15
7257	TSNAX	-0.341579	2.03709e-13	-0.198801	5.3e-06	0.2291	2.64787e-08
56952	PRTFDC1	0.0434226	0.459214	2.03238	0.019966	2.41266	0.00462019
285237	C3orf38	-0.671707	2.55123e-22	-0.161664	0.00456511	0.112202	0.0215112
27146	FAM184B	-0.249297	0.01013	-0.513123	5.217e-07	-0.148661	0.0436106
6925	TCF4	-0.299842	0.00201973	0.0486116	0.212245	0.417657	8.58891e-07
285679	C5orf60	1.26981	0.009191	0.582736	0.115247	1.43984	0.00131566
8725	URI1	-0.31643	2.23145e-29	-0.440206	7.25142e-54	-0.111294	1.84759e-05
55897	MESP1	0.590906	2.56627e-05	-0.508192	0.00128299	-0.368699	0.00965334
8738	CRADD	-0.028776	0.357362	0.869335	8.49682e-42	0.354401	2.73277e-07
81790	RNF170	-0.337971	9.18951e-10	-0.188231	0.000209116	0.303641	4.20072e-10
6920	TCEA3	0.735866	2.07957e-09	1.69774	5.0723e-61	2.12916	8.9404e-108
286464	CFAP47					3.41266	0.0125379
23168	RTF1	-0.145097	3.6569e-05	-0.324033	2.21302e-19	-0.232178	5.43212e-11
29906	ST8SIA5	1.51847	6.65636e-157	0.961988	1.28253e-53	1.15163	1.56791e-79
55272	IMP3	-0.151558	1.36452e-08	-0.10958	1.62442e-05	-0.393062	2.81196e-45
9095	TBX19	1.37443	2.56129e-16	0.930127	1.27686e-07	2.06004	1.50559e-43
6314	ATXN7	0.27362	0.000196486	-0.258935	0.000649429	0.511845	3.79333e-13
93058	COQ10A	-0.118328	0.159056	-0.387526	0.00022825	-0.368699	0.000368294
5819	NECTIN2	0.525826	2.04573e-102	0.211562	1.35459e-16	-0.112226	1.9203e-05
400120	SERTM1
94134	ARHGAP12	0.323646	0.000241887	0.327222	0.000106524	1.24902	6.99451e-61
51091	SEPSECS	0.205897	0.00161035	-0.711506	2.40099e-20	0.25605	4.42914e-05
123606	NIPA1	-0.12472	0.0133749	-0.725244	5.27317e-36	-0.0684213	0.0606276
6704	SPRR2E	0.0434226	0.459214			0.0907327	0.260523
55905	RNF114	-0.0527927	0.0428129	0.14084	1.24661e-07	0.241492	2.03782e-19
80759	KHDC1	0.0434226	0.411167	0.228774	0.0996206	0.818653	3.80527e-06
57864	SLC46A2	0.180926	0.386346	0.958376	0.034058	1.16112	0.0108444
9468	PCYT1B	-0.00713318	0.459875	0.367915	0.11508	1.28982	1.13657e-05
6542	SLC7A2	-0.285033	9.21312e-22	-1.60513	0	-0.688709	2.94132e-103
57018	CCNL1	-0.168598	0.000160582	-0.111438	0.00535289	0.604427	4.80066e-53
64900	LPIN3	0.270446	0.150562	0.729593	0.000355455	0.888282	1.1987e-05
1200	TPP1	0.892944	0	1.13462	0	1.13033	0
64400	AKTIP	0.315421	0.00846043	0.0888407	0.178144	0.92831	5.81669e-17
139105	BEND2	0.208937	0.197077	0.0079688	0.323928	0.934065	7.4314e-07
51310	SLC22A17			-0.967623	0.204098	1.41266	0.0691864
1413	CRYBA4			4.93927	3.37001e-05	3.89809	0.00338657
2107	ETF1	-0.661782	1.63699e-206	-0.764996	1.26251e-267	-0.593734	1.94841e-168
130612	TMEM198	0.309044	0.19453	0.827195	0.00218936	0.618257	0.0150182
1856	DVL2	0.0932046	0.0158716	-0.00802122	0.287084	0.0231577	0.166857
114801	TMEM200A	-2.37161	1.64287e-05	1.63229	1.54368e-09	1.31955	2.8012e-06
84141	EVA1A					-1.49423	0.102798
143471	PSMA8
1371	CPOX	-0.00664218	0.430506	-0.00570944	0.303352	0.502863	4.58245e-34
394	ARHGAP5	-1.41601	6.65462e-05	0.498945	0.0211723	2.14226	9.52043e-29
5068	REG3A
22868	FASTKD2	-0.362649	2.28151e-13	-0.407531	1.08558e-16	-0.0758427	0.0353943
55219	TMEM57	-0.427848	1.32884e-16	-0.49685	7.29921e-22	-0.243619	5.47068e-07
57595	PDZD4
256006	ANKRD31			0.0323769	0.323928
51490	SPOUT1	0.296191	4.47552e-20	-0.301826	1.27536e-17	-0.549369	6.39956e-49
285368	PRRT3	0.587939	0.014979	1.50055	1.61567e-12	1.5147	1.24515e-12
54510	PCDH18	-2.54154	0.0370091	-0.967623	0.12465	-1.49423	0.0556935
84074	QRICH2	-0.487092	0.161263	0.139292	0.250676	-0.522244	0.0758072
81616	ACSBG2	-0.0878219	0.413457	0.901132	0.00633079	0.776624	0.0139952
84915	FAM222A	-0.831046	0.000950761	-1.14165	1.03548e-05	-1.19877	4.81969e-06
5493	PPL	-2.55748	4.43314e-14	-1.83156	3.78536e-10	-2.3296	4.88664e-13
390155	OR5T1
23062	GGA2	0.301066	5.09384e-62	-0.102407	6.67985e-08	0.293766	1.27806e-58
26235	FBXL4	0.0434226	0.288738	-0.103466	0.0585285	0.538635	2.89507e-17
284217	LAMA1	-3.95658	0.000107128	-3.96762	5.41496e-05	-3.90927	5.50552e-05
353137	LCE1F
7037	TFRC	-1.41426	0	0.248095	1.85969e-42	0.273026	1.58564e-50
51350	KRT76
80212	CCDC92	0.480138	5.04696e-10	1.25409	2.23552e-78	1.57801	1.02199e-134
1005	CDH7	1.16538	0.00961489	1.0676	0.0103702	1.92094	1.31053e-06
10690	FUT9	0.123676	0.392912	0.815514	0.0201071	0.992315	0.00500542
84912	SLC35B4	-0.458266	5.34943e-18	-0.771539	4.72927e-44	-0.369983	7.87261e-13
215	ABCD1	0.87958	3.27799e-75	0.670032	6.6002e-42	0.918833	2.45147e-82
687	KLF9	0.324836	0.000351468	-0.627421	3.17443e-09	0.400561	4.59141e-06
9730	DCAF1	-0.334521	5.49285e-12	-0.980926	2.40599e-74	-0.550838	5.957e-28
9229	DLGAP1					-0.909267	0.135757
112703	FAM71E1	1.72953	0.000197016	2.40291	3.80269e-09	2.29137	3.62432e-08
80070	ADAMTS20
5692	PSMB4	-0.083739	1.377e-05	0.209696	1.01216e-30	-0.170766	2.31443e-18
826	CAPNS1	0.38602	1.42778e-167	0.336227	2.1669e-126	-0.0399664	0.00313586
3990	LIPC	0.0434226	0.459214	1.03238	0.197008	2.09073	0.0479232
140686	WFDC3	0.306457	0.3668	0.517804	0.194596	-0.231195	0.226804
79633	FAT4
339487	ZBTB8OS	-0.207929	0.00354447	-0.236801	0.000567342	-0.0584198	0.124455
57684	ZBTB26	0.105199	0.278933	-0.63134	0.000250578	0.530356	0.000163353
201164	PLD6	0.054949	0.101901	-1.14399	7.53625e-126	-0.855904	4.11175e-77
57097	PARP11	0.292052	0.00233508	-0.161175	0.0508628	0.564941	8.06766e-10
10069	RWDD2B	-0.175617	0.00288024	0.294333	5.43516e-08	0.402453	9.87374e-14
2653	GCSH	-0.385546	2.63389e-16	-0.4537	5.28876e-22	-0.50303	8.64124e-26
23612	PHLDA3	0.300132	1.95056e-12	1.34149	0	0.76104	3.28035e-83
2548	GAA	1.27818	0	1.81021	0	1.51613	0
158219	TTC39B	0.163717	0.146076	-0.919643	2.40547e-08	0.298113	0.0105169
60684	TRAPPC11	-0.204428	1.5308e-08	-0.84148	2.98667e-98	0.0315839	0.110529
4090	SMAD5	0.191164	0.00294319	-0.184205	0.00377126	0.696765	5.66471e-31
26683	OR4F3	-0.371615	0.423772	-1.96762	0.181004	-0.909267	0.200571
730	C7	0.634813	0.135888	0.315358	0.202088	1.09471	0.00830327
921	CD5	-1.41644	0.000475843	1.19147	2.31598e-06	1.06914	2.68599e-05
374819	LRRC37A3	-0.233864	0.000656403	-0.846612	2.0033e-28	-0.238327	0.000255396
100885848	PTGES3L	0.370101	1.1766e-08	-0.724411	8.96964e-21	-0.359538	5.01966e-07
80975	TMPRSS5	0.0434226	0.45414	-0.382661	0.197008	-0.909267	0.062085
284759	SIRPB2	1.05046	1.7687e-23	1.69277	1.4274e-73	2.14785	2.35963e-134
55003	PAK1IP1	-0.742739	1.54955e-77	-0.663716	1.14621e-64	-0.393368	1.09062e-25
337959	KRTAP13-2
994	CDC25B	0.556071	1.09139e-106	-0.595103	3.37848e-83	-0.759004	2.102e-124
10930	APOBEC2	0.265815	0.302843	0.562892	0.0788718	1.00827	0.00518024
84279	PRADC1	0.263724	1.07094e-05	0.344432	2.84002e-09	-0.227875	0.000208345
29923	HILPDA	0.0588962	0.144723	-0.127162	0.00599113	-0.186385	0.000153359
6847	SYCP1			3.83973	0.0046634	4.26066	0.000936921
56062	KLHL4	1.93095	3.51692e-05	1.66465	0.000317332	3.07259	9.2919e-16
2788	GNG7	1.94249	9.76877e-206	1.71563	6.15548e-150	2.43033	0
1523	CUX1	0.253716	3.57347e-11	0.157863	2.30125e-05	0.438119	2.87656e-32
64798	DEPTOR	0.141455	0.00674511	-0.267183	1.79462e-06	0.363468	1.45066e-12
5613	PRKX	0.231288	4.48102e-10	-0.233985	2.59941e-09	0.26698	2.56576e-13
8972	MGAM	-1.54154	0.0340526	-1.23066	0.0387622	-0.172302	0.218822
6405	SEMA3F	1.07338	5.25877e-26	0.699054	5.36842e-11	0.500717	3.87514e-06
3578	IL9
128553	TSHZ2	0.333565	0.156931	0.660643	0.00793082	0.514734	0.0250965
84549	MAK16	-0.814403	5.29931e-151	-1.1552	1.19593e-270	-0.812568	1.03301e-148
84263	HSDL2	-0.17576	0.000142582	0.115132	0.00403342	0.717459	3.94276e-72
79158	GNPTAB	-0.223537	0.000751461	1.03337	9.81214e-83	1.2343	3.95468e-123
727957	MROH1	0.71049	2.9883e-115	0.74035	2.14291e-127	0.695422	8.25245e-109
347344	ZNF81	0.192566	0.107834	-0.277106	0.0285482	0.503984	6.99786e-05
9578	CDC42BPB	-0.218851	0.0040728	0.00548165	0.316178	0.367029	1.02236e-07
80000	GREB1L	-1.21961	0.0652918	-1.23066	0.0387622	-0.686875	0.095167
55705	IPO9	-0.078655	0.00575619	-0.436151	4.16455e-45	-0.300402	5.22169e-23
258010	SVIP	-2.95658	0.0118024	-3.96762	0.0028282	-1.90927	0.0209993
283234	CCDC88B	0.186163	1.01031e-05	1.19502	2.02189e-252	1.3156	0
221188	ADGRG5	-1.40281	8.90767e-108	1.20024	9.63017e-195	0.737213	1.04448e-62
1962	EHHADH	0.839696	3.16227e-12	0.610079	5.1047e-07	1.22252	1.55005e-27
4594	MUT	-0.192482	0.00167882	-0.530143	4.44137e-16	0.196774	0.000305114
489	ATP2A3	0.746675	9.0765e-282	0.827809	0	0.39517	2.03354e-70
138199	CARNMT1	-0.335901	1.61226e-07	-0.329598	1.24287e-07	0.212678	0.000113123
100137049	PLA2G4B	0.841647	3.54311e-08	-0.400373	0.0143608	0.198419	0.0771563
79056	PRRG4	0.0264973	0.332391	-0.295001	5.06362e-07	0.419469	2.82154e-15
2819	GPD1	1.36535	0.143715	2.03238	0.019966	1.09073	0.112172
55298	RNF121	-0.16972	0.0136793	-0.0941965	0.071633	-0.372593	2.78449e-07
347862	PDDC1	0.0457773	0.0831627	0.0727597	0.00651738	0.196761	1.1778e-11
[truncated: 17,268 more rows]
